# Supplementary material for: The Wukong Terminal-Repeat Retrotransposon in Miniature (TRIM) Elements in Diverse Maize Germplasm
Source: G3 (Bethesda). 2015 May 26;5(8):1585–92. doi: 10.1534/g3.115.018317 (PMC4528315; doi:10.1534/g3.115.018317)
Supplement: Supporting Information [file supp_g3.115.018317_TableS1.xls]

## Sheet: Sheet1
Table S1 Lists of primers used in this study.
Genes	Sequence of primers	Length of products
Retrotransposon -F	CTCGTTTCGTCGGTGCG	478
Retrotransposon -R	AATAGTGCCTCTTCCTTCTTCG
Tubulin -F	CCTGGACAACGAGGCTAT	278
Tubulin -R	AGACGGCATTGGTGATTT
R78-F	CCCAGATTCTCGTTGTTACTT	431
R78-R	CCTTTGATTGCCTATCTTTGT
R118-F	TAACAGTCACAAATCCCAAGA	379
R118-R	TGCCCTCAACAAACAAGTAG
B2r13-F	CTTCCGAGGTTAGGTCACGC	649
B2r13-R	CACCCACTACTACAGTCTACATCCA
R105-F	CTTCACAACAAAGTGGGATA	251
R105-R	CATTCTTCTGGCTGTCATT
