# Supplementary material for: The Wukong Terminal-Repeat Retrotransposon in Miniature (TRIM) Elements in Diverse Maize Germplasm
Source: G3 (Bethesda). 2015 May 26;5(8):1585–92. doi: 10.1534/g3.115.018317 (PMC4528315; doi:10.1534/g3.115.018317)
Supplement: Supporting Information [file supp_g3.115.018317_TableS2.xls]

## Sheet: Sheet1
Table S2 Wukong members identified in B73 RefGen_v2.
Namea	Start positon	End position	Annotationsb	TSD
B1r1	2211839	2211250	Intact	Null
B1r10	35955994	35956304	Truncated	Null
B1r11	37774285	37753991	3 RE insertion	Null
B1r12	78704872	78704642	solo	TAGTT
B1r13	81312452	81312936	internal deletion	GCTAC
B1r14	110675594	110675061	Intact	Null
B1r15	116050056	116049648	Truncated	Null
B1r16	154504124	154503593	Intact	TTGGT/A
B1r17	172024843	172025073	solo	Null
B1r18	172905750	172904906	3 ltr	ATCAA/G
B1r19	190396165	190395647	5' deletion	ATCA/TT
B1r2	7037178	7037408	Truncated	Null
B1r21	244599319	244598777	Intact	GGGGG/A
B1r22	247856503	247857016	Intact	AGGAG
B1r23	253278093	253278593	Intact	AATTG
B1r24	264984176	264983655	Intact	Null
B1r25	273817065	273816533	Intact	GCAA/CT
B1r26	278037842	278036349	5 ltr	CCCTC
B1r27	286660597	286661035	internal deletion	Null
B1r28	300930114	300930787	Intact	GCGGT
B1r3	10376212	10375984	solo	CAC/TCT
B1r4	13074894	13075121	solo	CTTCG
B1r5	14054675	14089882	Truncated	Null
B1r6	15663698	15663166	Intact	CAAGT
B1r7	15783314	15783502	Truncated	Null
B1r8	19319749	19320261	Intact	Null
B1r9	31558335	31558104	solo	CACTC
B2r1	1927202	1926686	Intact	GGGGT
B2r10	135577102	135577639	Intact	GA/GCTG/A
B2r11	147583486	147583606	Truncated/RE insertion	Null
B2r12	147617996	147617807	Truncated/RE insertion	Null
B2r13	152346913	152346444	Intact	GTTTC
B2r14	155246154	155222666	RE insertion	GTTGT
B2r15	155860803	155861334	Intact	GGCTG
B2r16	157607949	157607395	Intact	ATGTC
B2r17	160605613	160606148	Intact	ACATT
B2r18	162196132	162195642	Truncated/RE insertion	Null
B2r19	202263303	202255075	RE insertion	CCATC
B2r2	6363042	6362830	solo	ATCCA
B2r20	230939765	230938165	Truncated/RE insertion	Null
B2r21	232270191	232271993	RE insertion	CGCTC
B2r22	233877142	233876851	Truncated/RE insertion	Null
B2r3	12301148	12300621	Intact	GTCTA
B2r4	13091960	13091636	Truncated	Null
B2r5	20129229	20128110	4 ltr	GGTAC
B2r6	47108303	47108772	Truncated	Null
B2r7	60878268	60878804	Intact	CACCT
B2r8	65315653	65315120	Intact	GAAGC
B2r9	134609802	134609987		Null
B3r1	15895293	15895825	Intact	A/GTTGA
B3r10	156940547	156943211	7 ltr	CTACT
B3r11	166157130	166158879	RE insertion	GGATC
B3r12	168528464	168527937	Intact	Null
B3r13	168856421	168857124	2.5 ltr	ATAT/CA
B3r14	210817381	210816845	within RE	Null
B3r15	220625782	220625249	Intact	GGAGT
B3r16	223721252	223721481	solo	GTAGA
B3r17	224942397	224941863	Intact	GGCAC
B3r18	228460979	228459941	3 ltr	TTGGC
B3r2	17446375	17446912	Intact	CATGC
B3r3	29365441	29364906	Intact	GACCC
B3r4	35381845	35381630	Truncated	Null
B3r5	73667213	73667743	Intact	AAGAT/A
B3r6	80488909	80489440	Intact	ACTGC
B3r7	85741278	85742107	3 ltr	GTTAA/G
B3r8	149922328	149924276	ancestor	TCACA
B3r9	84692268	84691716	Intact	TATAT
B4r1	720762	720991	solo	AATAG
B4r10	122331129	122330594	Intact	GGAAG
B4r11	135739964	135739428	Intact	CCTGT
B4r12	137196568	137197104	Intact	GACGC
B4r13	146591551	146591861	Truncated	Null
B4r14	152688588	152688894	Truncated	Null
B4r15	163206145	163210109	RE insertion	AGCTT
B4r16	167296469	167295938	Intact	GACCA
B4r17	171257150	171257317	solo	Null
B4r18	180884062	180882573	Truncated	Null
B4r19	187972049	187971519	Intact	GAACA
B4r2	2117435	2117666	solo	TCTAA
B4r20	189276122	189275247	TE insertion	CTGCA
B4r21	201649799	201644199		Null
B4r22	211625585	211626083	Intact	GAAAG
B4r23	212042080	212041698	Truncated	Null
B4r24	217024862	217025397	Intact	CTCTT
B4r25	238006652	238007486	3 ltr	CACTC
B4r26	240447702	240447166	Intact	TGCGC
B4r27	240543404	240543098	Truncated	Null
B4r3	1460423	1459888	Intact	CCACT
B4r4	9858827	9858297	Intact	GAATA
B4r5	10904171	10904681	Intact	AATTCT
B4r6	11674005	11674234	solo	Null
B4r7	51004591	51004074	Truncated	Null
B4r8	95076154	95076469	Truncated	Null
B4r9	114277395	114280727	Truncated	Null
B5r1	20896112	20895894	solo	Null
B5r10	95087516	95087746	solo	T/AGAGC
B5r11	96532476	96532694	Truncated	Null
B5r12	139515524	139515100	3' deletion	TC/GTTG
B5r13	139627488	139626953	Intact	ATTTT
B5r14	145321302	145322715	6 ltr	ACAAC
B5r15	156133708	156133479	solo	GAAGC
B5r16	158374164	158374394	solo	Null
B5r17	176635103	176637023	ancestor	CGCCT
B5r18	182082286	182081751	Intact	CATGT
B5r19	211559950	211559117	3 ltr	CACGA
B5r2	29919419	29920235	3 ltr	Null
B5r20	211773816	211773490	Truncated	Null
B5r21	213551729	213552592	Truncated	Null
B5r22	215015335	215014791	Intact	Null
B5r23	217018966	217018028	4 ltr	GTTGG
B5r3	33984992	33985358	Truncated	Null
B5r4	43838601	43838066	Intact	ATATT
B5r5	64335397	64334856	Intact	TAGAT
B5r6	68361376	68361148	solo	AACAG
B5r7	91592811	91592612	Truncated	Null
B5r8	91594677	91594905	solo	Null
B5r9	94713238	94713538	Truncated	Null
B6r1	31469440	31468907	Intact	AGCCA
B6r10	126611239	126610704	Intact	Null
B6r11	135101219	135101540	Truncated	Null
B6r12	153436532	153436303	solo	ATGCC
B6r2	12951977	12952209	Truncated	Null
B6r3	41806179	41805646	Intact	GGATA
B6r4	41859002	41858469	Intact	ACGCC
B6r5	52229617	52240001	RE insertion	CATTA
B6r6	68554479	68553645	3 ltr	AACAC
B6r7	98727399	98726848	Intact	T/AGGTG
B6r8	105228063	105227534	Intact	TGCCG
B6r9	107464991	107465500	Intact	Null
B7r1	5794799	5794431	deletion	TAGAC
B7r10	109400326	109400010	Truncated	Null
B7r11	119592077	119591909	Truncated	Null
B7r12	122976015	122975480	Intact	TACCA
B7r13	125207453	125207749	Truncated	Null
B7r14	125226044	125225888	Truncated	Null
B7r15	130967837	130966995	3 ltr	TGAAA
B7r16	131262223	131261692	Intact	Null
B7r17	141113894	141116114	RE insertion	GTTAT
B7r18	151617515	151616992	Intact	AAGAA
B7r19	155212931	155213466	Intact	Null
B7r2	25074978	25074749	Truncated	Null
B7r20	161688477	161688938	Truncated	Null
B7r21	171243616	171243384	solo	Null
B7r3	25086075	25085952	Truncated	Null
B7r4	25311746	25311848	Truncated	Null
B7r5	25995184	25995495	Truncated	Null
B7r6	38902942	38903085	Truncated	Null
B7r7	42198182	42198419	solo	Null
B7r8	48787194	48787025	Truncated	Null
B7r9	53182699	53183231	Intact	Null
B8r1	240543404	240543098	Truncated	Null
B8r10	102885278	102828562	Big RE insertion	Null
B8r11	108498899	108498371	Intact	TGGCA
B8r12	110306127	110306425	Truncated	Null
B8r13	111419607	111419910	Truncated	Null
B8r14	113006216	113006604	Truncated	Null
B8r15	118001370	118001892	Intact	TAA/GAT
B8r16	134000791	134000278	Truncated/Re Insertion	Null
B8r17	141311749	141311160	Intact	G/TTTTG
B8r18	150453311	150452248	4 ltr/Truncated	Null
B8r19	150714166	150713986	Truncated	Null
B8r2	16641692	16689980	Big RE insertion	G/TTTAT
B8r3	20812601	20811204	RE insertion	TATA
B8r4	33292227	33290291	Ancestor	GCTTG
B8r5	44518432	44518966	Intact	ACCTA
B8r6	75187351	75186818	Intact	TCGCC
B8r7	78634704	78634033	small insertion	GTTAC
B8r9	97994220	98023750	4 ltr/RE insertion	TAAAA
B9r1	4337592	4338061	Intact	ACTAA/C
B9r10	102965099	102966195	4 ltr/5' truncated	Null
B9r11	105246201	105245666	Intact	ACAAC
B9r12	105492553	105492047	Truncated	Null
B9r13	108354758	108355291	Intact	Null
B9r14	113491329	113491628	Truncated	Null
B9r15	118657490	118657891	Truncated	Null
B9r16	124700486	124700255	solo	ACCAC
B9r17	125290650	125290803	Truncated	Null
B9r18	137006991	137006463	Intact	Null
B9r19	138341595	138342129	Intact	CAAAA
B9r2	4837404	4837933	Intact	GATAG
B9r20	152309140	152308512	Intact	TTTGG
B9r3	19224288	19225265	Intact	TGGAT
B9r4	31481301	31481833	Intact	GGCAC
B9r5	43285065	43285596	Intact	GGGAA
B9r6	58246330	58246562	solo	Null
B9r7	78682466	78681933	Intact	GTAAC
B9r8	87376761	87377295	Intact	AAGAT
B9r9	93383853	93384054	solo	AAA/TTG
B10r1	2017122	2017349	solo	ATGCC
B10r10	58395904	58396136	solo	G/TCAAA
B10r11	43807369	43806831	Intact	CCT/CGG
B10r12	74295425	74294978	Truncated/Re insertion	Null
B10r13	77996825	77996292	Intact	ATATG
B10r14	78363999	78364534	Intact	ATCCC
B10r15	85482303	85481772	Intact	CTTAT
B10r16	86754815	86755244	Truncated/Re insertion	Null
B10r17	90486034	90485491	Intact	TTGCT
B10r18	108410341	108410870	Intact	TTTGC
B10r19	110537701	110538774	solo insertion	GCCGT/C
B10r2	3939087	3938940	Truncated	Null
B10r20	112289474	112288961	Intact	T/ATATT
B10r21	117329893	117329458	Truncated/Re insertion	Null
B10r22	120373971	120374504	Intact	Null
B10r23	126671683	126671152	Intact	Null
B10r24	131090695	131091228	Intact	TGCCA
B10r25	132494911	132495445	Intact	GATAT
B10r26	140347872	140348314	Internal deletion	TAAGA
B10r27	150076521	150075899	Intact	Null
B10r3	8318698	8352641	Big RE insertion	Null
B10r4	9141465	9139649	solo/Re insertion	GGGCT
B10r5	10864683	10864213	Intact	GAAA
B10r6	11347942	11347714	solo	GCTAC
B10r7	11651862	11652397	Intact	CACGC
B10r8	21710898	21711434	Intact	CCGCC
B10r9	56615898	56615574	Truncated	Null
a The first arabic number following "B" in the name represents the chromosome where each Wukong member was located in; b The "3ltr" meaning that the member possessed three LTRs, other and so on; "RE insertion" meaning that the member possessed some other transposons in their sequences;
