# Supplementary material for: The Wukong Terminal-Repeat Retrotransposon in Miniature (TRIM) Elements in Diverse Maize Germplasm
Source: G3 (Bethesda). 2015 May 26;5(8):1585–92. doi: 10.1534/g3.115.018317 (PMC4528315; doi:10.1534/g3.115.018317)
Supplement: Supporting Information [file supp_g3.115.018317_TableS3.xls]

## Sheet: Sheet4
Table S3 Distributions of Wukong members in all chromosomes.
Chromosome	Mb	No.of members	Members/Mb
1	287.394	28	0.0974273
2	226.086	22	0.0973079
3	221.386	18	0.0813059
4	230.287	27	0.117245
5	207.78	23	0.110694
6	161.337	12	0.0743784
7	168.576	21	0.124573
8	167.65	19	0.113331
9	149.489	20	0.133789
10	143.232	27	0.188506
