# Supplementary material for: The Wukong Terminal-Repeat Retrotransposon in Miniature (TRIM) Elements in Diverse Maize Germplasm
Source: G3 (Bethesda). 2015 May 26;5(8):1585–92. doi: 10.1534/g3.115.018317 (PMC4528315; doi:10.1534/g3.115.018317)
Supplement: Supporting Information [file supp_g3.115.018317_TableS4.xls]

## Sheet: Sheet2
Table S4 New Wukong members identified from the parents of NAM population.
Name	Chromosome	Start positiona	End position	Sources
R1	5	18705848	18705951	B97
R10	1	110675595	110675651	CML333
R15	10	92944820	92944839	CML228
R17	9	140825647	140825583	CML228
R18	4	239144420	239144369	CML228
R22	3	114429674	114429701	NC350
R26	7	26598970	26598944	CML247
R27	9	100876506	100876542	CML247
R28	4	5843237	5843271	CML52
R30	10	120534599	120534670	OH7B
R36	2	7304284	7304261	B97
R37	9	24597081	24597141	B97
R45	2	235065898	235065833	CML277
R47	2	235920026	235920055	CML277
R48	7	10778165	10778229	CML277
R51	9	134119726	134119696	CML277
R53	9	112328584	112328611	P39
R55	1	233545834	233545776	M37W
R64	4	3266965	3266914	MS71
R65	4	210084464	210084527	MS71
R66	4	179608068	179608093	MS71
R67	1	280585126	280585157	MS71
R70	4	185717657	185717683	KI3
R71	1	36215120	36215063	KI3
R72	3	1326017	1325989	KI3
R73	3	225170299	225170254	KI3
R75	1	114920695	114920638	KI3
R76	5	200682267	200682321	KI3
R77	6	34124076	34124096	KI3
R83	4	2516797	2516813	OH43
R85	1	45948865	45948916	OH43
R86	3	131498370	131498418	OH43
R95	3	4836496	4836583	TX303
R98	1	119549789	119549763	MO18W
R102	3	11653785	11653837	MO18W
R103	1	200909659	200909675	MO18W
R106	1	3134543	3134484	NC358
R118	7	157359908	157359944	IL14H
R119	4	201936987	201937025	CML52
R122	5	128286576	128286609	P39
R123	5	13183075	13183092	M37W
R127	8	113669915	113669960	M37W
R130	4	123666706	123666749	TZI8
R135	2	50819027	50818991	M162W
R147	1	70039123	70039100	NC358
R148	7	54328524	54328544	MO18W
R61	9	7000854	7000807	KI11
R80	5	16645688	16645740	OH43
R89	9	14646487	14646459	CML228
R93	6	165560607	165560674	TX303
R14	6	106836168	106836231	CML228
R62	9	153837247	153837280	CML228, KI11
R113	8	132408587	132408625	CML322, NC350
R115	1	226921558	226921537	MO18W,NC350
R116	8	128602386	128602339	IL14H,P39
R120	1	288671884	288671831	CML277,CML69
R13	2	229994486	229994517	CML228, OH43
R144	3	22345662	22345704	KY23, P39
R32	9	88248861	88248886	OH43, OH7B
R43	3	1028293	1028343	B97, CML333
R60	3	96683903	96683880	NC350, TZI8
R104	4	171771874	171771821	HP301, KI3
R24	8	117454504	117454562	CML103, NC350
R29	10	127256542	127256505	OH7B, TX303
R3	4	195553085	195553128	CML322, HP301, TX303
R35	2	104298170	104298224	B97, CML228, KI3
R40	1	86842811	86842722	B97, CML247, NC350
R50	3	147328179	147328199	CML277, KI3, MS71
R7	5	24975627	24975665	CML333,IL14H,TX303
R74	1	180467442	180467478	CML322,CML333,KI3
R81	4	11575642	11575686	NC350, OH43, P39
R82	9	25354080	25354019	CML228, OH43, TX303
R105	1	115183861	115183900	CML322,IL14H,NC358,TZI8
R128	1	183796928	183796901	CML228,KY21,OH43,TZI8
R2	4	70609728	70609754	CML277,CML322,IL14H,OH43
R6	2	59036531	59036466	CML228,CML333,M162W,OH7B
R78	7	88125368	88125414	IL14H,KI3,MS71,OH7B,TX303
R100	7	107875847	107875906	CML333, CML52,M37W, MO18W, P39
R97	4	96694887	96694902	CML69, MO18W, OH43, TX303
R79	6	156829986	156830041	CML103, KY21, M162W, OH43
R87	1	7427938	7427872	CML103, CML322 ,CML52, CML69, KI11, KY21, M37W
R20	4	223827692	223827635	CML333, KI11, M37W, MO18W, NC350, NC358, OH43, P39
R46	6	137409385	137409438	CML277, CML322, M162W, M37W, MS71, OH43, TZI8
R4	10	110588137	110588077	CML322, CML52, CML69, HP301, MO18W, OH43
