# Supplementary material for: The Wukong Terminal-Repeat Retrotransposon in Miniature (TRIM) Elements in Diverse Maize Germplasm
Source: G3 (Bethesda). 2015 May 26;5(8):1585–92. doi: 10.1534/g3.115.018317 (PMC4528315; doi:10.1534/g3.115.018317)
Supplement: Supporting Information [file supp_g3.115.018317_TableS5.xls]

## Sheet: Sheet1
Table S5 Presence and absence of Wukong members in 76 maize and its relative lines
			Colums	1	2	3	4	5	6	7	8	9	10	11	12	13	14	15	16	17	18	19	20	21	22	23	24	25	26	27	28	29	30	31	32	33	34	35	36	37	38	39	40	41	42	43	44	45	46
			Strains	R104	R115	R130	R40	R118	R37	R29	R48	R66	R7	R55	R97	B2r13	B4r16	R28	R24	R106	R60	R105	R123	R144	R147	R20	R35	R3	R46	R4	R50	R74	R76	R78	R79	R81	R87	R95	B1r12	B1r16	B1r18	B1r28	B2r21	B3r10	B3r9	B4r22	B4r25	B5r12	B5r13
Improved Lines	The parents of maize nest mapping association(NAM) population	Tropical/Subtropical	CML103	0	0	0	?	0	?	1	?	0	0	0	0	1	?	0	1	0	0	0	1	0	1	0	0	0	0	1	0	1	?	0	1	?	1	0	0	1	0	?	?	1	1	0	0	0	0
			CML228	?	0	0	0	1	0	0	0	?	?	0	1	1	0	0	0	1	?	0	0	?	1	0	1	0	?	0	1	0	0	?	0	1	0	1	0	1	1	1	1	0	1	0	?	1	1
			CML247	?	0	0	1	?	0	0	0	0	0	?	0	0	0	0	0	?	0	?	0	0	0	0	?	1	1	1	0	1	0	1	?	?	?	0	?	1	1	1	?	0	0	0	1	?	1
			CML277	0	0	0	0	0	0	0	1	0	0	0	0	1	0	?	1	0	0	0	0	0	1	0	0	1	1	1	1	?	0	0	?	0	0	0	0	1	1	?	0	0	0	?	1	1	1
			CML322	0	0	0	?	?	1	0	0	0	0	?	0	0	1	0	0	0	1	1	0	0	0	0	0	1	1	1	?	1	0	0	0	0	1	0	0	?	1	?	?	0	1	0	0	0	0
			CML333	0	0	0	0	0	0	0	?	0	1	0	?	0	0	0	0	1	0	0	0	0	0	1	0	0	1	1	0	1	1	0	0	0	0	1	0	1	0	?	0	1	1	0	?	1	1
			CML69	?	0	0	1	0	0	0	0	0	0	0	1	1	0	?	0	0	1	0	0	0	0	1	1	0	?	1	0	0	0	0	1	1	1	?	0	1	0	0	0	0	?	0	0	1	1
			CML52	0	0	0	?	0	1	1	0	0	0	0	1	0	1	1	0	0	?	?	0	0	0	0	0	0	0	1	1	0	0	1	0	0	1	1	1	1	1	0	0	1	?	0	0	?	0
			KI11	0	0	0	0	0	0	0	1	0	0	0	0	0	0	0	1	?	?	?	0	?	1	1	1	0	?	0	?	?	1	0	?	?	1	0	0	1	1	0	1	1	1	0	1	?	?
			KI3	?	0	0	0	0	1	?	1	0	0	0	?	1	?	1	0	0	?	1	0	?	?	1	1	0	?	1	1	1	1	1	?	0	0	?	0	1	0	1	1	1	1	1	1	1	1
			NC350	1	1	0	1	?	0	0	?	?	?	?	0	0	1	1	1	?	1	1	0	0	1	1	?	?	1	1	0	?	0	0	1	1	0	?	0	1	1	?	1	0	?	0	?	?	1
			NC358	0	0	?	0	0	0	?	0	?	?	?	?	0	0	0	0	1	0	1	?	0	?	1	0	1	?	1	0	0	?	0	?	?	1	0	0	1	?	1	?	1	?	0	?	?	0
			TZI8	1	?	1	?	?	0	0	?	0	?	0	1	1	1	0	?	1	1	1	0	1	?	0	0	1	1	1	0	?	0	0	?	?	0	?	0	0	?	0	0	0	?	?	?	?	0
		Mixed	M37W	?	0	0	0	0	0	0	1	0	0	1	0	?	0	0	0	0	0	1	1	1	1	1	1	0	1	1	0	0	0	0	0	1	1	0	1	1	1	?	1	1	0	0	1	?	0
			MO18W	0	1	0	0	0	0	0	0	0	?	0	1	1	0	0	0	0	0	0	0	0	?	1	0	1	1	1	0	0	0	1	?	0	0	1	0	0	?	1	1	1	?	1	?	1	1
			TX303	0	0	1	0	1	0	1	0	0	1	0	1	1	0	0	0	0	0	1	?	0	0	0	0	1	0	1	0	0	0	1	0	0	?	1	0	?	0	1	0	0	1	0	1	0	0
		Temperate	B73	0	0	0	0	0	0	0	0	0	0	0	0	1	1	0	0	0	0	0	0	0	0	0	0	0	0	0	0	0	0	0	0	0	0	0	1	1	1	1	1	1	1	1	1	1	1
			B97	0	0	0	1	0	1	0	0	0	0	0	0	1	0	0	?	0	0	0	0	0	0	0	1	0	1	1	0	0	0	1	0	1	0	0	0	1	1	1	?	?	1	1	1	1	1
			HP301	1	0	0	0	0	?	0	0	1	0	1	0	1	0	0	0	0	?	0	0	0	1	0	?	1	0	1	1	0	1	?	0	0	0	?	0	0	?	1	1	0	1	?	?	1	1
			IL14H	0	0	0	0	1	?	0	0	0	1	0	?	1	?	0	0	0	0	1	1	0	1	0	0	?	1	0	0	?	0	1	0	?	0	0	1	0	1	?	0	1	1	1	1	0	0
			KY21	0	0	0	?	0	?	0	0	0	0	0	0	?	0	0	?	0	0	0	?	1	0	1	?	0	?	1	?	0	0	?	1	?	1	0	?	0	1	1	1	1	1	?	0	1	1
			M162W	0	0	0	0	0	?	0	1	0	?	0	1	1	1	0	0	0	0	0	?	0	1	0	1	0	1	1	?	0	0	0	1	?	0	1	0	1	0	1	1	1	1	1	?	0	0
			MS71	0	1	?	0	0	0	0	0	1	0	0	0	1	?	0	0	0	0	?	0	0	1	0	0	0	1	0	1	0	0	1	?	0	0	0	0	1	1	1	1	0	1	1	1	1	1
			OH43	0	0	0	0	0	0	0	0	0	0	0	1	1	0	0	0	0	0	1	0	0	0	1	0	0	1	1	0	0	0	0	1	1	0	1	0	1	1	1	1	1	1	1	0	1	1
			OH7B	0	0	1	0	0	?	1	0	0	0	?	0	1	0	0	0	0	0	0	0	0	0	1	0	0	1	1	0	0	?	1	0	0	0	0	0	?	1	1	1	0	1	0	?	1	1
			P39	0	1	0	0	0	?	0	0	1	0	0	0	?	0	0	0	0	0	0	0	0	1	1	0	0	?	0	0	0	?	0	0	1	0	0	0	?	1	1	0	0	1	0	1	1	?
			CAU178	0	0	0	0	0	0	0	?	0	?	1	0	0	1	0	0	0	0	0	0	0	0	?	?	0	?	1	0	?	?	0	0	?	0	1	0	0	0	?	0	1	?	?	0	1	0
			CAU478	0	0	0	0	0	?	0	0	0	0	?	0	0	?	0	0	0	0	0	?	0	0	1	0	1	1	?	0	0	0	0	0	1	0	0	?	1	1	?	0	1	?	1	1	?	0
			CAU5003	0	0	0	0	0	?	0	?	0	0	1	0	1	0	0	0	0	0	0	1	0	?	0	0	0	1	1	0	?	?	0	0	1	0	?	0	?	1	?	?	1	?	0	?	?	?
			CAUCHANG72	0	0	0	0	0	0	0	1	0	1	1	0	1	0	0	0	0	0	1	0	1	0	0	0	0	0	0	0	?	0	0	0	1	1	0	0	1	1	1	1	0	?	0	?	?	0
			CAUMO17	1	0	0	0	0	0	0	1	0	0	0	?	0	0	0	?	0	0	0	0	1	?	1	0	1	?	0	1	0	0	0	0	0	0	1	0	0	1	?	1	1	1	1	0	1	1
			CAUZHENG58	0	1	0	0	0	?	0	0	0	?	0	0	0	0	0	0	0	0	0	1	0	?	1	0	0	1	0	?	0	0	0	0	0	?	1	0	0	1	1	1	1	1	1	1	0	0
			M017	1	0	0	?	0	0	0	?	0	?	0	0	0	?	0	?	0	0	0	0	1	0	1	?	1	1	0	1	0	0	0	0	0	0	1	?	?	?	1	1	1	?	?	0	?	1
			W22	0	0	0	0	?	0	0	0	1	0	0	0	0	0	?	0	0	0	0	0	0	0	0	0	0	1	1	0	0	0	1	1	0	0	0	0	0	0	1	1	0	1	0	?	1	1
			W64A	0	0	0	0	0	0	0	0	0	0	1	0	1	0	0	0	0	0	0	0	1	0	1	0	0	1	1	0	1	0	0	1	0	?	1	0	0	1	1	1	0	1	1	0	1	1
Landraces			BKN009	0	0	0	0	0	0	1	0	0	?	0	0	0	0	0	0	0	0	0	?	1	0	?	0	0	?	1	0	0	?	0	0	0	0	0	0	0	0	?	0	0	0	0	1	0	0
			BKN010	?	0	0	0	0	0	0	1	0	0	0	0	0	0	0	0	0	0	0	0	1	1	0	0	0	0	1	0	0	0	0	1	1	0	0	0	0	1	?	?	?	1	1	?	?	0
			BKN011	?	0	0	0	1	1	0	0	0	?	0	?	0	0	?	0	0	0	0	0	0	0	0	0	0	0	1	0	0	?	0	?	1	0	0	0	0	0	?	1	0	1	0	?	0	0
			BKN014	0	0	0	0	0	?	0	0	0	?	0	0	1	0	0	?	0	0	0	0	1	?	?	1	1	1	0	0	0	0	1	0	1	0	0	0	0	1	1	0	0	0	0	1	1	?
			BKN015	?	?	0	0	1	1	0	0	0	0	1	0	0	0	0	?	0	0	0	0	0	0	?	1	0	?	1	0	0	1	0	0	1	0	0	1	0	1	?	1	0	?	0	0	1	?
			BKN016	0	0	0	0	0	?	?	0	0	0	?	0	1	0	0	0	0	?	0	0	0	1	0	0	0	?	0	0	0	?	1	0	1	?	0	0	0	?	?	0	0	1	?	?	1	1
			BKN017	0	0	?	0	1	0	0	0	0	0	?	0	0	0	0	?	0	?	0	0	0	0	0	1	1	?	1	0	0	?	1	0	0	0	0	0	0	0	1	0	0	0	1	0	0	0
			BKN018	0	0	?	0	0	0	0	0	1	1	0	1	0	1	0	?	0	0	0	1	0	0	1	0	1	1	?	0	0	0	1	0	1	?	0	0	0	1	?	1	0	1	0	0	?	0
			BKN019	0	0	?	0	1	0	0	1	0	?	0	0	1	0	0	0	0	0	0	0	1	0	1	1	1	1	1	0	0	1	0	0	0	1	1	0	1	1	1	?	0	?	0	?	?	?
			BKN020	0	0	0	0	1	0	?	1	0	0	0	0	?	0	0	0	1	0	1	0	1	1	0	0	0	?	1	0	0	0	1	0	1	?	1	0	1	1	?	1	1	1	0	1	?	0
			BKN022	?	0	?	0	1	0	0	?	1	?	0	1	0	1	0	0	0	?	0	0	1	0	1	0	0	1	1	1	0	?	1	0	0	0	0	0	0	1	?	1	0	1	1	1	1	1
			BKN023	0	0	0	0	1	0	0	0	0	0	1	0	1	0	?	0	0	1	0	0	0	1	0	1	0	1	1	0	0	?	1	0	1	0	0	1	1	1	0	1	?	?	0	?	0	0
			BKN025	0	0	0	0	0	0	0	?	0	0	0	0	1	0	?	0	0	0	0	0	0	1	0	0	1	?	0	1	?	0	0	?	0	0	0	0	1	0	?	0	?	1	0	?	0	0
			BKN026	0	0	0	0	1	0	?	1	0	0	1	0	0	0	0	0	0	0	0	0	1	?	0	0	0	1	1	0	0	?	0	0	0	0	1	0	0	1	1	0	?	1	0	?	0	0
			BKN027	0	0	0	0	0	1	1	0	0	1	0	0	1	0	0	0	0	0	0	0	0	0	0	0	0	?	0	0	0	0	1	1	0	0	0	0	0	1	1	1	0	1	0	?	1	1
			BKN029	?	0	0	0	0	0	0	0	0	0	1	?	1	?	?	1	0	?	0	0	0	0	1	0	1	?	1	0	0	0	0	1	0	1	0	0	1	0	?	0	0	1	1	?	0	0
			BKN030	0	0	?	?	0	0	0	0	0	?	0	?	0	0	0	?	0	1	0	0	1	1	0	1	0	1	0	0	1	?	0	0	1	0	1	1	0	?	1	0	1	?	?	1	1	1
			BKN031	?	0	0	0	1	0	?	1	0	0	0	?	0	0	0	0	0	1	1	?	1	1	1	0	0	?	?	0	1	0	0	?	1	0	0	0	1	1	0	0	0	1	0	?	0	0
			BKN032	0	0	0	0	0	1	0	1	0	0	0	0	1	0	1	?	0	0	1	0	0	1	0	0	0	?	1	0	0	?	0	0	0	0	0	0	1	1	?	1	1	1	0	0	1	0
			BKN033	0	0	0	0	0	?	?	0	0	0	?	0	0	0	0	0	0	?	0	0	0	1	?	1	1	0	1	?	?	0	1	0	0	1	0	0	0	1	1	0	1	?	0	1	?	0
			BKN034	0	0	0	0	0	?	0	1	0	?	?	1	?	0	0	0	0	1	1	0	0	1	0	1	1	0	0	0	1	0	0	1	0	1	0	1	1	1	?	0	1	1	0	?	?	0
			BKN035	0	0	0	0	1	?	1	0	?	?	?	0	1	1	0	0	0	0	1	0	0	1	?	0	0	1	1	0	0	1	0	?	0	?	0	0	0	1	1	1	0	1	1	1	1	1
			BKN040	0	0	?	0	1	0	?	0	0	0	?	0	1	0	0	0	?	0	1	?	0	1	?	1	1	?	0	?	0	1	0	0	1	0	?	0	?	0	1	0	0	1	1	?	1	1
Teosinte			TIL01	0	0	0	?	0	?	0	0	0	0	0	0	0	0	0	0	0	?	0	?	0	?	0	1	0	?	1	1	0	0	0	?	0	?	0	?	0	1	?	?	0	1	1	1	?	?
			TIL02	0	0	?	0	0	?	0	?	?	?	0	0	?	0	?	0	0	?	0	0	0	0	?	0	?	1	1	?	?	0	?	?	0	?	0	0	0	1	0	0	?	?	1	?	?	0
			TIL03	?	0	0	?	0	?	0	0	0	0	0	0	0	?	?	0	?	0	0	0	0	0	1	1	0	?	1	?	0	?	1	0	0	?	0	?	?	1	?	1	0	0	0	1	?	0
			TIL04	0	0	0	0	0	?	0	0	0	0	0	0	0	0	0	0	0	0	0	0	1	1	1	0	1	?	1	0	0	1	0	0	0	0	0	0	0	?	?	0	0	1	0	?	?	0
			TIL05	0	0	0	0	0	?	0	0	0	0	0	0	0	0	0	1	0	1	0	?	0	?	0	?	0	0	1	1	1	0	1	1	0	0	1	0	0	0	1	0	0	1	0	1	0	0
			TIL06	0	0	0	0	0	?	0	0	0	0	0	0	0	0	0	0	0	0	0	0	0	?	0	1	1	0	0	1	?	0	0	0	1	0	0	0	0	?	?	?	0	1	0	?	?	0
			TIL07	0	0	0	0	0	?	?	0	0	0	0	?	0	0	0	1	0	?	1	1	0	0	0	1	1	?	1	0	0	0	0	0	?	?	0	0	0	1	?	0	0	?	0	0	0	0
			TIL08	?	?	0	0	0	0	0	?	0	0	0	0	0	?	?	0	0	0	0	0	0	?	0	0	0	?	1	0	0	0	0	0	0	0	0	0	0	0	1	0	0	?	0	1	?	0
			TIL09	0	0	0	0	0	?	0	0	0	?	0	0	0	0	?	0	?	1	1	0	0	0	0	0	0	?	1	?	0	?	0	0	0	?	0	0	0	0	?	0	0	1	0	?	0	0
			TIL10	0	?	0	0	0	0	0	0	0	0	0	0	0	0	0	0	0	0	0	?	0	1	?	1	1	0	0	1	0	0	1	0	1	1	0	1	0	1	0	0	0	1	0	0	1	1
			TIL11	?	0	0	0	0	?	0	0	?	0	0	0	0	0	?	?	0	0	?	?	0	?	1	?	0	0	1	?	?	0	0	0	0	?	0	0	0	0	1	?	0	1	0	?	0	?
			TIL12	0	0	0	0	0	0	0	?	0	?	?	0	?	0	?	?	0	0	0	1	0	?	?	0	?	1	0	0	?	?	?	0	?	?	1	0	?	1	0	1	0	1	0	?	?	0
			TIL14	0	0	0	?	0	?	0	0	0	?	?	0	0	0	0	0	0	0	0	0	0	?	0	1	0	0	1	0	?	0	0	?	0	0	0	0	0	?	?	0	1	?	0	?	?	0
			TIL15	?	0	0	0	0	?	0	0	0	0	?	0	0	0	0	0	1	?	0	0	0	0	0	1	0	?	?	0	0	0	0	?	0	0	?	0	0	1	0	?	0	?	0	1	?	0
			TIL16	0	0	0	?	0	0	0	?	0	0	0	0	?	0	?	0	0	?	?	0	0	?	1	1	1	0	?	0	?	0	0	?	?	0	0	0	0	0	0	?	0	1	?	?	?	0
			TIL17	0	0	0	0	0	0	0	0	0	0	?	0	0	0	0	?	0	?	0	?	?	0	1	1	0	0	1	0	?	0	?	?	0	?	?	?	?	1	0	?	0	1	?	?	0	0
			TIL25	0	0	0	0	0	?	0	0	0	0	0	0	0	0	0	?	0	0	0	?	0	?	0	0	0	1	0	0	0	0	1	0	0	0	0	0	1	0	?	0	0	0	0	?	0	0
Out group			TDD39103	?	0	?	0	0	?	?	0	?	?	0	0	?	0	0	?	0	?	0	?	0	?	?	?	0	?	0	?	?	?	0	?	0	?	?	0	0	0	?	?	?	?	0	?	?	?
[truncated: 34 more columns]

## Sheet: Sheet2
AAA_Pool
KY21
B1r16p3	@SRR447766.2000949	100	29	0	0	1	29	144	172	2e-06	58	N
B1r16p3	@SRR447766.2000949	95	80	4	0	1	80	80	1	3e-27	127
B1r18p5	@SRR447766.6526483	97.67	43	0	1	208	250	172	131	5e-10	69.9	Y
B1r18p5	@SRR447766.7492235	98.28	58	0	1	193	250	86	30	6e-19	99.6
B1r28p3	@SRR447765.8389017	97.73	44	1	0	1	44	130	87	4e-13	79.8	Y
B2r21p3	@SRR447765.5467530	100	52	0	0	1	52	121	172	3e-20	103	Y
B2r21p3	@SRR447765.9254188	100	57	0	0	1	57	143	87	3e-23	113
B2r21p5	@SRR447765.2308822	97.65	85	2	0	166	250	172	88	2e-36	157
B2r21p5	@SRR447766.514988	100	59	0	0	192	250	86	144	3e-24	117
B2r21p5	@SRR447766.7027788	100	37	0	0	214	250	85	49	3e-11	73.8
B2r21p5	@SRR447766.9043327	100	57	0	0	194	250	1	57	4e-23	113
B3r10p3	@SRR447765.11983282	95.92	49	2	0	1	49	123	171	7e-15	85.7	Y
B3r10p5	@SRR447766.4818123	95.65	46	2	0	205	250	86	41	9e-12	75.8
B3r10p5	@SRR447766.6314884	100	44	0	0	207	250	1	44	2e-15	87.7
B3r9p3	@SRR447766.1066515	98.39	62	1	0	1	62	148	87	1e-23	115	Y
B3r9p3	@SRR447766.13074702	100	82	0	0	1	82	167	86	5e-38	163
B3r9p3	@SRR447766.15961340	100	75	0	0	1	75	161	87	7e-34	149
B4r16p5	@SRR447765.5809949	98	50	1	0	201	250	86	37	1e-16	91.7	N
B4r16p5	@SRR447766.804888	97.44	39	1	0	212	250	86	124	5e-10	69.9
B4r25p5	@SRR447765.5963370	94.81	77	4	0	174	250	1	77	1e-25	121	N
B5r12p5	@SRR447766.3507619	100	54	0	0	197	250	87	140	2e-21	107	Y
B5r12p5	@SRR447766.7153554	100	38	0	0	213	250	1	38	9e-12	75.8
B5r13p5	@SRR447766.14052874	100	32	0	0	219	250	172	141	3e-08	63.9	Y
B5r13p5	@SRR447766.15234043	100	61	0	0	190	250	87	147	2e-25	121
B5r13p5	@SRR447766.5609589	100	65	0	0	186	250	1	65	7e-28	129
B5r13p5	@SRR447766.953454	100	82	0	0	169	250	1	82	5e-38	163
B7r18p3	@SRR447765.5054710	98.78	82	1	0	1	82	167	86	2e-36	157	Y
B7r18p3	@SRR447766.3265188	100	68	0	0	1	68	68	1	1e-29	135
B7r18p5	@SRR447765.7625880	97.92	48	1	0	203	250	86	39	2e-15	87.7
B7r18p5	@SRR447766.13492302	96.77	62	2	0	189	250	86	25	2e-21	107
B7r18p5	@SRR447766.216287	98.67	75	1	0	176	250	1	75	2e-31	141
R104p3	@SRR447766.8896245	100	71	0	0	80	150	1	71	1e-31	141	N
R104p3	@SRR447765.3453216	94.34	53	3	0	98	150	1	53	6e-14	81.8
R104p3	@SRR447765.6680411	100	44	0	0	107	150	172	129	9e-16	87.7
R104p5	@SRR447765.6680411	97.87	47	1	0	1	47	133	87	4e-15	85.7
R105p3	@SRR447766.14683188	100	56	0	0	95	150	87	142	9e-23	111	N
R105p5	@SRR447766.14683188	97.14	35	1	0	1	35	138	172	7e-08	61.9
R106p3	@SRR447765.1204952	100	33	0	0	118	150	1	33	3e-09	65.9	N
R106p3	@SRR447766.1777417	100	26	0	0	125	150	87	112	7e-05	52
R106p5	@SRR447765.1204952	96.55	58	2	0	1	58	29	86	2e-19	99.6
R106p5	@SRR447766.1777417	95.38	65	3	0	1	65	108	172	6e-21	105
R115p3	@SRR447765.1044738	96.97	66	2	0	1	66	152	87	3e-25	119
R115p3	@SRR447765.2997931	98.67	75	1	0	1	75	98	172	2e-32	143	N
R115p3	@SRR447766.1810944	100	40	0	0	1	40	133	172	3e-13	79.8
R115p3	@SRR447766.9248609	100	49	0	0	1	49	38	86	1e-18	97.6
R115p5	@SRR447765.5720674	100	80	0	0	71	150	1	80	3e-37	159
R115p5	@SRR447766.1810944	100	52	0	0	99	150	86	137	2e-20	103
R115p5	@SRR447766.9248609	100	42	0	0	109	150	1	42	2e-14	83.8
R118p3	@SRR447765.7242184	100	83	0	0	1	83	169	87	5e-39	165
R118p3	@SRR447766.12406073	100	77	0	0	1	77	77	1	3e-35	153
R118p3	@SRR447766.6307618	100	79	0	0	1	79	79	1	2e-36	157	N
R118p5	@SRR447765.7242184	100	79	0	0	72	150	1	79	1e-36	157
R118p5	@SRR447766.14114881	100	75	0	0	76	150	86	12	4e-34	149
R118p5	@SRR447766.6307618	98.8	83	1	0	68	150	87	169	2e-36	157
R130p3	@SRR447766.5928094	95.24	42	2	0	1	42	131	172	1e-09	67.9	N
R130p5	@SRR447765.4545150	100	85	0	0	66	150	87	3	3e-40	168
R130p5	@SRR447766.5928094	97.96	49	1	0	102	150	87	135	3e-16	89.7
R144p3	@SRR447766.2009223	97.67	43	1	0	1	43	129	87	1e-12	77.8	Y
R147p3	@SRR447765.8860000	97.44	39	1	0	1	39	134	172	2e-10	69.9	N
R147p5	@SRR447765.8629037	92.86	84	2	1	67	150	172	93	1e-24	117
R147p5	@SRR447765.8860000	96.08	51	2	0	100	150	88	138	4e-15	85.7
R20p3	@SRR447766.3192653	96.36	55	2	0	96	150	1	55	2e-17	93.7
R20p5	@SRR447765.10298420	97.92	48	0	1	1	48	47	1	2e-13	79.8	Y
R20p5	@SRR447766.4359600	100	30	0	0	1	30	30	1	3e-07	60
R28p3	@SRR447766.3779925	100	44	0	0	107	150	87	130	1e-15	87.7
R28p3	@SRR447766.5020912	96.34	82	3	0	69	150	87	168	4e-31	139	N
R28p5	@SRR447766.3779925	100	46	0	0	1	46	126	171	8e-17	91.7
R28p5	@SRR447766.5020912	100	82	0	0	1	82	82	1	3e-38	163
R29p3	@SRR447765.1211907	97.37	38	1	0	113	150	86	49	9e-10	67.9	N
R29p3	@SRR447766.13495588	100	37	0	0	114	150	1	37	2e-11	73.8
R29p5	@SRR447765.482194	93.59	78	2	1	1	78	159	85	4e-24	115
R48p5	@SRR447766.12228452	97.62	42	1	0	1	42	127	86	5e-12	75.8	N
R4p3	@SRR447765.4194512	98.57	70	1	0	81	150	86	17	7e-29	131	Y
R4p3	@SRR447765.4108007	94.74	38	2	0	113	150	1	38	2e-07	60
R55p3	@SRR447766.13643463	95.77	71	3	0	80	150	172	102	1e-24	117
R55p3	@SRR447766.3554181	97.3	74	2	0	77	150	1	74	1e-28	131	N
R55p5	@SRR447765.11490751	98.31	59	1	0	1	59	59	1	3e-22	109
R55p5	@SRR447765.1862427	96.55	58	2	0	1	58	58	1	2e-19	99.6
R60p3	@SRR447765.11939760	95.77	71	3	0	80	150	1	71	2e-26	123	N
R66p3	@SRR447765.6253181	100	26	0	0	125	150	172	147	5e-05	52	N
R66p3	@SRR447765.6616575	100	85	0	0	66	150	172	88	3e-40	168
R66p5	@SRR447765.6253181	100	65	0	0	1	65	151	87	3e-28	129
R74p3	@SRR447765.4402213	95.08	61	3	0	90	150	172	112	2e-19	99.6	N
R74p3	@SRR447766.993771	100	26	0	0	125	150	86	61	7e-05	52
R74p5	@SRR447765.10354838	97.3	74	1	1	1	73	12	85	2e-26	123
R74p5	@SRR447766.12241458	96.39	83	2	1	1	82	83	1	2e-29	133
R74p5	@SRR447766.993771	96.92	65	1	1	1	64	65	1	6e-21	105
R76p3	@SRR447765.10339251	98.15	54	1	0	97	150	171	118	2e-19	99.6	N
R76p5	@SRR447765.10339251	100	36	0	0	1	36	122	87	6e-11	71.9
R79p5	@SRR447766.967368	96.23	53	2	0	1	53	139	87	3e-16	89.7	Y
R79p5	@SRR447765.8312034	100	31	0	0	1	31	55	85	5e-08	61.9
R7p3	@SRR447765.1612495	91.21	91	2	1	60	150	172	88	2e-26	123
R7p5	@SRR447765.10193743	100	38	0	0	1	38	135	172	4e-12	75.8
R7p5	@SRR447766.6205976	100	82	0	0	1	82	90	171	3e-38	163	N
R95p3	@SRR447766.2369601	96.1	77	0	1	74	150	172	99	6e-27	125	N
R95p3	@SRR447766.709974	94.92	59	0	1	92	150	87	142	3e-16	89.7
R97p3	@SRR447766.12753008	98.48	66	1	0	85	150	172	107	2e-26	123	N
R97p5	@SRR447765.4058058	96.51	86	3	0	1	86	172	87	8e-35	151
NC358
B10r14p3	@SRR447797.3868719	100	36	0	0	1	36	122	87	1e-10	71.9	Y
B10r14p3	@SRR447798.12285902	100	42	0	0	1	42	128	87	3e-14	83.8
B1r12p5	@SRR447798.13287735	100	73	0	0	178	250	86	14	1e-32	145	N
B1r16p5	@SRR447797.1661874	100	82	0	0	169	250	86	5	4e-38	163	Y
B1r16p5	@SRR447797.4510516	100	84	0	0	167	250	86	3	2e-39	167
B1r16p5	@SRR447798.3911815	100	62	0	0	189	250	172	111	4e-26	123
B1r16p5	@SRR447798.8842604	95.65	46	2	0	205	250	87	132	8e-12	75.8
B1r28p3	@SRR447798.766920	98.53	68	1	0	1	68	68	1	2e-27	127	Y
B2r13p5	@SRR447798.7076497	97.56	82	2	0	169	250	86	5	3e-33	147	N
B3r10p5	@SRR447798.11772961	100	38	0	0	213	250	87	124	8e-12	75.8	Y
B3r10p5	@SRR447798.3058088	100	45	0	0	206	250	172	128	5e-16	89.7
B4r16p3	@SRR447797.11520341	100	66	0	0	1	66	150	85	1e-28	131	N
B4r16p5	@SRR447797.11520341	100	27	0	0	224	250	172	146	2e-05	54
B4r22p3	@SRR447797.254290	100	58	0	0	1	58	58	1	7e-24	115	N
B4r22p3	@SRR447798.10323273	100	30	0	0	1	30	116	87	5e-07	60
B4r22p5	@SRR447797.254290	100	33	0	0	218	250	86	54	6e-09	65.9
B5r13p5	@SRR447798.13382869	100	29	0	0	222	250	85	113	2e-06	58	N
B5r15p3	@SRR447797.8005963	98.81	84	1	0	1	84	89	172	6e-37	159
B5r15p3	@SRR447798.6462897	100	44	0	0	1	44	130	87	2e-15	87.7	Y
B6r1p3	@SRR447797.2705838	97.73	44	1	0	1	44	129	172	4e-13	79.8	N
B6r1p3	@SRR447798.12928608	98.55	69	1	0	1	69	69	1	6e-28	129
B7r18p3	@SRR447797.5844424	100	61	0	0	1	61	61	1	1e-25	121	Y
B7r18p5	@SRR447797.2519971	97.06	68	2	0	183	250	1	68	5e-25	119
B7r18p5	@SRR447798.6190093	98.84	86	1	0	165	250	88	3	5e-38	163
R104p3	@SRR447797.2621101	100	39	0	0	112	150	1	39	9e-13	77.8	N
R104p3	@SRR447798.13379744	91.95	87	2	1	69	150	172	86	1e-24	117
R104p5	@SRR447797.2621101	94.12	51	3	0	1	51	35	85	9e-13	77.8
R105p5	@SRR447797.2393870	100	45	0	0	1	45	45	1	2e-16	89.7	Y
R105p5	@SRR447798.7541717	100	61	0	0	1	61	27	87	9e-26	121
R106p3	@SRR447797.10986882	95.89	73	2	1	79	150	172	100	2e-23	113	Y
R106p5	@SRR447797.9658613	98.33	60	1	0	1	60	146	87	7e-23	111
R115p3	@SRR447798.10266522	100	33	0	0	1	33	140	172	5e-09	65.9	N
R115p5	@SRR447798.10266522	100	58	0	0	93	150	87	144	5e-24	115
R118p5	@SRR447797.1309748	97.67	43	1	0	108	150	86	44	9e-13	77.8	N
R118p5	@SRR447798.5635943	98.82	85	1	0	66	150	172	88	1e-37	161
R130p5	@SRR447797.7607740	100	85	0	0	66	150	87	3	3e-40	168
R144p5	@SRR447798.12017705	96.05	76	3	0	75	150	87	12	1e-27	127	N
R144p5	@SRR447798.4022989	94.55	55	3	0	96	150	86	32	5e-15	85.7
R20p3	@SRR447798.10031884	94.12	51	3	0	100	150	85	35	1e-12	77.8	Y
R20p3	@SRR447798.4569565	95.95	74	3	0	77	150	87	160	2e-26	123
R20p5	@SRR447798.14052698	100	51	0	0	1	51	136	86	8e-20	101
R24p3	@SRR447797.426326	100	29	0	0	122	150	86	58	9e-07	58	N
R24p5	@SRR447797.426326	100	62	0	0	1	62	62	1	2e-26	123
R28p3	@SRR447798.10354024	96.08	51	2	0	100	150	1	51	5e-15	85.7
R28p3	@SRR447798.14985817	97.37	76	2	0	75	150	87	162	6e-30	135	N
R28p5	@SRR447798.10354024	97.5	40	1	0	1	40	47	86	7e-11	71.9
R35p5	@SRR447798.3321412	100	85	0	0	1	85	3	87	4e-40	168
R35p5	@SRR447798.4001198	100	78	0	0	1	78	94	171	6e-36	155
R35p5	@SRR447798.590994	100	28	0	0	1	28	145	172	4e-06	56	N
R37p3	@SRR447798.12256124	100	36	0	0	115	150	86	121	7e-11	71.9	N
R37p5	@SRR447798.12256124	98.21	56	1	0	1	56	117	172	2e-20	103
R40p3	@SRR447797.4204146	96.92	65	2	0	86	150	86	22	2e-23	113	N
R40p3	@SRR447797.4490742	98.33	60	1	0	91	150	1	60	7e-23	111
R40p5	@SRR447797.1915640	98.78	82	1	0	1	82	5	86	5e-36	155
R40p5	@SRR447797.4490742	96.77	31	1	0	1	31	56	86	1e-05	54
R48p5	@SRR447798.4955170	97.44	39	1	0	1	39	39	1	3e-10	69.9	N
R4p3	@SRR447798.536622	98.67	75	1	0	76	150	172	98	9e-32	141	Y
R50p3	@SRR447797.11848431	100	67	0	0	84	150	87	21	2e-29	133	N
R50p3	@SRR447798.9278898	100	52	0	0	99	150	1	52	2e-20	103
R60p3	@SRR447798.3950026	95.35	43	2	0	108	150	85	43	3e-10	69.9	N
R60p5	@SRR447797.7499663	100	74	0	0	1	74	74	1	1e-33	147
R60p5	@SRR447798.3950026	100	47	0	0	1	47	47	1	2e-17	93.7
R66p5	@SRR447798.2900973	100	83	0	0	1	83	5	87	7e-39	165
R74p3	@SRR447798.12381163	90	80	8	0	71	150	1	80	5e-18	95.6	N
R74p5	@SRR447797.6782590	100	33	0	0	1	33	33	1	4e-09	65.9
R74p5	@SRR447798.3327055	96.88	64	1	1	1	63	64	1	2e-20	103
R78p3	@SRR447798.11162700	100	65	0	0	86	150	172	108	4e-28	129	N
R78p5	@SRR447798.11162700	100	26	0	0	1	26	112	87	7e-05	52
R87p5	@SRR447797.5268041	98.39	62	1	0	1	62	25	86	4e-24	115	Y
R95p3	@SRR447797.6047097	89.47	76	2	2	75	150	87	156	2e-13	79.8	N
R95p3	@SRR447797.7061464	89.19	74	2	2	77	150	172	105	4e-12	75.8
HP301
B10r14p3	@SRR447799.23507800	97.67	43	1	0	1	43	34	76	3e-12	77.8	Y
B10r14p3	@SRR447799.9095798	100	39	0	0	1	39	39	1	3e-12	77.8
B10r14p3	@SRR447800.14476763	97.78	45	1	0	1	45	45	1	1e-13	81.8
B10r14p5	@SRR447799.7492320	100	31	0	0	220	250	76	46	2e-07	61.9
B10r14p5	@SRR447800.5788012	96.39	83	3	0	168	250	168	86	2e-31	141
B1r12p3	@SRR447799.25903635	97.22	36	1	0	1	36	36	1	1e-08	63.9	N
B1r12p3	@SRR447799.466159	97.14	35	1	0	1	35	111	77	2e-07	61.9
B1r12p5	@SRR447799.466159	100	46	0	0	205	250	152	107	2e-16	91.7
B1r16p3	@SRR447799.8218359	94.12	68	4	0	1	68	85	152	5e-20	103
B1r16p3	@SRR447800.16963956	95.18	83	4	0	1	83	166	84	4e-29	133
B1r16p3	@SRR447800.3553324	94.2	69	4	0	1	69	69	1	1e-20	105	N
B1r16p5	@SRR447799.28132537	98.68	76	1	0	75	150	1	76	2e-32	143
B1r18p5	@SRR447800.871767	98.82	85	0	1	166	250	85	168	5e-35	153
B1r28p3	@SRR447799.17301501	100	70	0	0	1	70	82	151	9e-31	139	Y
B2r13p3	@SRR447799.21066743	100	67	0	0	1	67	10	76	5e-29	133	Y
B2r13p3	@SRR447799.23841567	100	28	0	0	1	28	28	1	3e-06	56
B2r13p5	@SRR447799.2231365	100	36	0	0	215	250	1	36	2e-10	71.9
B2r13p5	@SRR447799.29194067	100	49	0	0	202	250	152	104	1e-18	97.6
B2r13p5	@SRR447799.3085338	100	76	0	0	175	250	1	76	2e-34	151
B2r13p5	@SRR447800.15332731	100	60	0	0	191	250	168	109	7e-25	119
B2r13p5	@SRR447800.414833	100	69	0	0	182	250	1	69	3e-30	137
B2r21p3	@SRR447799.6951500	100	42	0	0	1	42	35	76	4e-14	83.8	Y
B2r21p5	@SRR447799.11559431	100	55	0	0	196	250	76	22	8e-22	109
B2r21p5	@SRR447799.21611009	100	73	0	0	178	250	77	149	1e-32	145
B2r21p5	@SRR447800.11300401	98.53	68	1	0	183	250	1	68	3e-27	127
B2r21p5	@SRR447800.14106593	100	54	0	0	197	250	85	32	2e-21	107
B3r10p3	@SRR447799.18049188	95.77	71	3	0	1	71	71	1	3e-24	117	N
B3r10p3	@SRR447799.24349520	95.74	47	2	0	1	47	47	1	9e-13	77.8
B3r10p3	@SRR447800.15142757	96.1	77	3	0	1	77	161	85	7e-28	129
B3r10p3	@SRR447800.16515251	94.44	72	4	0	1	72	155	84	2e-22	111
B3r10p5	@SRR447799.14033578	98.36	61	1	0	190	250	77	137	5e-23	113
B3r9p3	@SRR447799.26653817	100	60	0	0	1	60	17	76	3e-25	119	Y
B4r16p3	@SRR447799.25479000	95.74	47	2	0	1	47	30	76	9e-13	77.8	N
B4r16p3	@SRR447800.8705871	95.92	49	2	0	1	49	133	85	1e-13	81.8
B4r16p5	@SRR447799.16120902	90.54	74	0	2	184	250	152	79	1e-14	85.7
B4r22p3	@SRR447799.2580057	97.44	78	2	0	1	78	75	152	9e-31	139
B5r12p5	@SRR447799.16631285	100	36	0	0	215	250	1	36	2e-10	71.9	Y
B5r12p5	@SRR447799.4345425	100	64	0	0	187	250	76	13	3e-27	127
B5r12p5	@SRR447800.2544949	100	67	0	0	184	250	1	67	4e-29	133
B5r13p5	@SRR447800.10941601	100	41	0	0	210	250	168	128	1e-13	81.8	Y
B5r13p5	@SRR447800.7784719	100	41	0	0	210	250	168	128	1e-13	81.8
B5r15p3	@SRR447799.928662	97.44	39	1	0	1	39	114	152	7e-10	69.9	N
B5r15p3	@SRR447800.666222	97.62	42	1	0	1	42	42	1	9e-12	75.8
B5r15p5	@SRR447799.928662	100	42	0	0	209	250	77	118	4e-14	83.8
B5r15p5	@SRR447800.666222	97.87	47	1	0	204	250	84	38	9e-15	85.7
B6r1p3	@SRR447799.23082255	98	50	1	0	1	50	103	152	2e-16	91.7	N
B6r1p3	@SRR447799.26254543	100	29	0	0	1	29	124	152	8e-07	58
B6r1p3	@SRR447800.115456	98.25	57	1	0	1	57	57	1	1e-20	105
B7r18p5	@SRR447799.11856939	100	51	0	0	200	250	76	26	2e-19	101	Y
B7r18p5	@SRR447799.18643905	100	29	0	0	222	250	1	29	3e-06	58
B7r18p5	@SRR447799.22581304	100	60	0	0	191	250	152	93	8e-25	119
B7r18p5	@SRR447800.11849625	98.46	65	1	0	186	250	85	149	2e-25	121
B7r18p5	@SRR447800.8526935	100	57	0	0	194	250	1	57	4e-23	113
R104p5	@SRR447799.10725098	92.59	54	4	0	1	54	130	77	6e-12	75.8	Y
R104p5	@SRR447799.15375262	94.12	51	3	0	1	51	127	77	2e-12	77.8
R104p5	@SRR447800.10137054	97.14	35	1	0	1	35	119	85	8e-08	61.9
R104p5	@SRR447800.6456354	97.14	35	1	0	1	35	119	85	8e-08	61.9
R105p3	@SRR447799.19669023	100	77	0	0	74	150	76	152	3e-35	153
R105p3	@SRR447800.17042522	100	60	0	0	91	150	168	109	4e-25	119	N
R105p5	@SRR447800.17042522	100	29	0	0	1	29	113	85	1e-06	58
R106p3	@SRR447799.17778629	100	37	0	0	114	150	152	116	2e-11	73.8
R106p3	@SRR447799.21650055	100	71	0	0	80	150	76	6	1e-31	141	N
R106p3	@SRR447800.2297389	100	38	0	0	113	150	84	47	5e-12	75.8
R106p3	@SRR447800.5745233	100	29	0	0	122	150	85	113	1e-06	58
R106p5	@SRR447799.17778629	100	45	0	0	1	45	120	76	4e-16	89.7
R106p5	@SRR447799.23237918	98.51	67	1	0	1	67	10	76	7e-27	125
R106p5	@SRR447800.2297389	100	51	0	0	1	51	51	1	9e-20	101
R106p5	@SRR447800.5745233	100	60	0	0	1	60	109	168	4e-25	119
R115p3	@SRR447799.17232695	100	33	0	0	1	33	33	1	6e-09	65.9
R115p3	@SRR447799.5312534	100	48	0	0	1	48	48	1	7e-18	95.6	N
R115p3	@SRR447800.1057177	100	78	0	0	1	78	91	168	7e-36	155
R115p5	@SRR447799.17232695	97.92	48	1	0	103	150	76	29	2e-15	87.7
R115p5	@SRR447799.5312534	96.97	33	1	0	118	150	76	44	1e-06	58
R118p3	@SRR447799.7723701	100	66	0	0	1	66	142	77	1e-28	131	N
R118p3	@SRR447799.9770235	100	43	0	0	1	43	34	76	6e-15	85.7
R118p5	@SRR447799.8201983	100	76	0	0	75	150	77	2	1e-34	151
R118p5	@SRR447799.9770235	100	38	0	0	113	150	1	38	6e-12	75.8
R123p3	@SRR447799.30205733	100	46	0	0	1	46	46	1	3e-17	91.7	N
R123p3	@SRR447799.401067	100	42	0	0	1	42	35	76	3e-14	83.8
R123p3	@SRR447800.15222893	100	72	0	0	1	72	156	85	3e-32	143
R123p3	@SRR447800.8132789	96.3	54	2	0	1	54	138	85	8e-17	91.7
R123p5	@SRR447799.16609404	100	77	0	0	74	150	152	76	3e-35	153
R123p5	@SRR447799.30205733	100	36	0	0	115	150	77	42	3e-11	71.9
R123p5	@SRR447799.401067	100	39	0	0	112	150	1	39	2e-12	77.8
R123p5	@SRR447800.15222893	100	70	0	0	81	150	1	70	4e-31	139
R123p5	@SRR447800.8132789	97.14	35	1	0	116	150	168	134	8e-08	61.9
R130p3	@SRR447799.14985252	85.29	68	10	0	1	68	144	77	6e-06	56	N
R130p3	@SRR447799.18737170	98.28	58	1	0	1	58	19	76	2e-21	107
R130p3	@SRR447799.22429185	100	37	0	0	1	37	37	1	2e-11	73.8
R130p3	@SRR447800.12351683	84.85	66	10	0	1	66	150	85	7e-05	52
R130p5	@SRR447799.22429185	97.73	44	1	0	107	150	76	33	4e-13	79.8
R144p3	@SRR447799.8011332	100	74	0	0	1	74	74	1	2e-33	147
R144p3	@SRR447800.2076938	100	75	0	0	1	75	75	1	4e-34	149	N
R144p5	@SRR447799.16818371	100	57	0	0	94	150	76	20	3e-23	113
R144p5	@SRR447800.623179	100	67	0	0	84	150	85	151	2e-29	133
R147p3	@SRR447799.16436286	100	53	0	0	1	53	24	76	7e-21	105
R147p3	@SRR447799.28968577	100	69	0	0	1	69	69	1	6e-31	137	Y
R20p3	@SRR447799.18644452	100	68	0	0	83	150	152	85	8e-30	135	N
R20p3	@SRR447799.19272824	100	32	0	0	119	150	1	32	2e-08	63.9
R20p3	@SRR447799.21979123	100	60	0	0	91	150	77	18	5e-25	119
R20p3	@SRR447799.30242576	100	52	0	0	99	150	76	25	9e-21	103
R20p5	@SRR447799.30242576	100	29	0	0	1	29	29	1	5e-07	58
R20p5	@SRR447800.5250397	100	33	0	0	1	33	33	1	5e-09	65.9
R24p3	@SRR447799.23087420	100	28	0	0	123	150	76	49	6e-06	56	N
R24p3	@SRR447800.6927533	100	32	0	0	119	150	85	116	2e-08	63.9
R24p5	@SRR447799.23087420	100	53	0	0	1	53	53	1	7e-21	105
R24p5	@SRR447799.29274151	100	56	0	0	1	56	97	152	4e-23	111
R24p5	@SRR447800.6927533	91.23	57	5	0	1	57	112	168	2e-11	73.8
R28p3	@SRR447799.26764511	100	30	0	0	121	150	152	123	1e-07	60
R28p3	@SRR447799.8529717	100	36	0	0	115	150	1	36	1e-10	71.9	N
R28p3	@SRR447800.1351193	100	45	0	0	106	150	85	129	3e-16	89.7
R28p3	@SRR447800.6271430	97.37	38	1	0	113	150	84	47	1e-09	67.9
R28p5	@SRR447799.26764511	100	51	0	0	1	51	127	77	3e-20	101
R28p5	@SRR447799.8529717	100	45	0	0	1	45	32	76	4e-16	89.7
R28p5	@SRR447799.912795	100	69	0	0	1	69	69	1	2e-30	137
R28p5	@SRR447800.12268697	100	82	0	0	1	82	87	168	3e-38	163
R28p5	@SRR447800.6271430	100	51	0	0	1	51	51	1	9e-20	101
R29p3	@SRR447799.11819291	93.06	72	5	0	79	150	77	148	3e-20	103	N
R40p3	@SRR447799.11817838	97.06	68	2	0	83	150	78	11	5e-25	119	N
R40p3	@SRR447800.1125484	97.33	75	2	0	76	150	1	75	2e-29	133
R40p5	@SRR447799.26909366	95.71	70	3	0	1	70	83	152	2e-24	115
R40p5	@SRR447799.28032659	95.77	71	3	0	1	71	82	152	6e-25	117
R40p5	@SRR447800.11263809	96.67	30	1	0	1	30	31	2	7e-05	52
R46p3	@SRR447799.27567574	93.44	61	4	0	90	150	1	61	1e-16	89.7	N
R48p3	@SRR447799.5414849	100	47	0	0	104	150	1	47	3e-17	93.7	N
R48p3	@SRR447800.1046291	100	34	0	0	117	150	1	34	1e-09	67.9
R48p3	@SRR447800.14354569	100	83	0	0	68	150	168	86	7e-39	165
R48p5	@SRR447799.5414849	100	34	0	0	1	34	43	76	1e-09	67.9
R48p5	@SRR447800.1046291	100	54	0	0	1	54	30	83	1e-21	107
R4p3	@SRR447799.22108083	98	50	1	0	101	150	77	126	1e-16	91.7	Y
R4p3	@SRR447799.3089167	97.14	35	1	0	116	150	77	43	9e-08	61.9
R4p3	@SRR447800.2689453	98.53	68	1	0	83	150	83	16	2e-27	127
R4p5	@SRR447799.16782487	98.28	58	1	0	1	58	58	1	2e-21	107
R4p5	@SRR447800.17261802	98.21	56	1	0	1	56	140	85	2e-20	103
R50p5	@SRR447799.29149422	98.21	56	1	0	1	56	132	77	9e-21	103	Y
R50p5	@SRR447799.9064407	97.96	49	1	0	1	49	104	152	4e-16	89.7
R55p5	@SRR447800.2325835	100	27	0	0	1	27	142	168	2e-05	54	Y
R66p3	@SRR447799.5285378	96.08	51	2	0	100	150	76	26	6e-15	85.7	Y
R66p5	@SRR447799.12928890	100	34	0	0	1	34	34	1	1e-09	67.9
R66p5	@SRR447799.22241527	100	55	0	0	1	55	98	152	4e-22	109
R74p3	@SRR447799.11354514	96.08	51	2	0	100	150	78	128	6e-15	85.7	N
R74p3	@SRR447799.17728550	92.86	42	3	0	109	150	1	42	4e-07	60
R74p3	@SRR447799.8639225	91.78	73	6	0	78	150	78	150	2e-18	97.6
R74p3	@SRR447800.14540669	91.78	73	6	0	78	150	167	95	1e-18	97.6
R74p5	@SRR447799.11354514	100	28	0	0	1	28	124	151	6e-06	56
R74p5	@SRR447799.8639225	96.43	56	1	1	1	55	56	1	2e-15	87.7
R76p5	@SRR447799.27344737	100	40	0	0	1	40	113	152	1e-13	79.8	Y
R78p5	@SRR447799.11602197	100	75	0	0	1	75	75	1	5e-34	149
R79p3	@SRR447799.10561052	100	36	0	0	115	150	77	112	1e-10	71.9
R79p3	@SRR447799.19225907	100	26	0	0	125	150	76	101	9e-05	52
R79p3	@SRR447799.5818811	100	55	0	0	96	150	76	22	4e-22	109	N
R79p5	@SRR447799.10561052	100	45	0	0	1	45	108	152	4e-16	89.7
R79p5	@SRR447799.19225907	100	56	0	0	1	56	97	152	1e-22	111
R79p5	@SRR447799.5818811	100	26	0	0	1	26	26	1	9e-05	52
R7p3	@SRR447799.24897625	100	44	0	0	107	150	2	45	5e-16	87.7	N
R7p3	@SRR447800.15591050	90	70	1	1	81	150	1	64	5e-15	85.7
R7p5	@SRR447799.24897625	100	36	0	0	1	36	41	76	3e-11	71.9
R7p5	@SRR447799.3327308	100	33	0	0	1	33	44	76	6e-09	65.9
R7p5	@SRR447800.3436704	100	39	0	0	1	39	39	1	1e-12	77.8
R81p3	@SRR447799.18926040	96.49	57	2	0	94	150	1	57	2e-18	97.6
R81p3	@SRR447799.24426259	95.89	73	3	0	78	150	152	80	4e-26	121
R81p3	@SRR447799.967537	96.67	60	2	0	91	150	77	136	3e-20	103	N
R87p3	@SRR447799.1686561	100	40	0	0	111	150	152	113	4e-13	79.8
R87p3	@SRR447799.21055904	100	60	0	0	91	150	77	136	5e-25	119	N
R87p3	@SRR447799.27071311	100	37	0	0	114	150	152	116	8e-12	73.8
R87p3	@SRR447799.27614049	100	60	0	0	91	150	77	136	1e-25	119
R87p3	@SRR447800.5966796	100	33	0	0	118	150	1	33	5e-09	65.9
R87p3	@SRR447800.810491	100	46	0	0	105	150	85	40	8e-17	91.7
R97p3	@SRR447799.13871050	100	64	0	0	87	150	151	88	2e-27	127	N
R97p3	@SRR447799.26286723	100	35	0	0	116	150	1	35	1e-10	69.9
R97p3	@SRR447799.28944200	100	40	0	0	111	150	1	40	1e-13	79.8
R97p3	@SRR447800.12586890	100	38	0	0	113	150	85	122	5e-12	75.8
R97p3	@SRR447800.9028504	100	46	0	0	105	150	1	46	8e-17	91.7
R97p5	@SRR447799.25965055	100	71	0	0	1	71	147	77	4e-32	141
R97p5	@SRR447799.26286723	100	46	0	0	1	46	31	76	3e-17	91.7
R97p5	@SRR447799.28944200	97.56	41	1	0	1	41	36	76	8e-12	73.8
R97p5	@SRR447800.12586890	98.04	51	1	0	1	51	118	168	2e-17	93.7
MO18W
B1r12p5	@SRR447812.7690470	100	69	0	0	182	250	1	69	2e-30	137	N
B1r16p3	@SRR447810.3534292	100	27	0	0	1	27	27	1	8e-06	54	N
B1r16p3	@SRR447811.2287826	93.06	72	5	0	1	72	101	172	4e-20	103
B1r16p3	@SRR447812.3508817	94.74	38	2	0	1	38	39	76	5e-07	60
B1r28p3	@SRR447810.1063900	100	65	0	0	1	65	65	1	2e-28	129	Y
B1r28p3	@SRR447810.444352	100	56	0	0	1	56	56	1	4e-23	111
B1r28p3	@SRR447811.5973820	100	83	0	0	1	83	83	1	1e-38	165
B2r13p3	@SRR447812.11611514	100	33	0	0	1	33	108	76	8e-09	65.9	Y
B2r13p5	@SRR447811.10594832	100	35	0	0	216	250	172	138	6e-10	69.9
B2r13p5	@SRR447811.4475536	100	74	0	0	177	250	172	99	3e-33	147
B2r21p3	@SRR447811.16172962	97.01	67	2	0	1	67	153	87	3e-24	117	Y
B2r21p3	@SRR447812.14569149	100	46	0	0	1	46	33	78	1e-16	91.7
B2r21p5	@SRR447811.15381588	100	82	0	0	169	250	172	91	5e-38	163
B2r21p5	@SRR447811.2821548	100	66	0	0	185	250	172	107	2e-28	131
B3r10p5	@SRR447811.15995042	100	51	0	0	200	250	172	122	2e-19	101	Y
B3r9p3	@SRR447811.6008713	97.59	83	2	0	1	83	169	87	8e-34	149
B4r16p3	@SRR447811.15115343	98.04	51	1	0	1	51	122	172	4e-17	93.7	N
B4r16p3	@SRR447811.9484998	96.88	64	2	0	1	64	149	86	2e-22	111
B4r22p5	@SRR447811.15168607	100	31	0	0	220	250	172	142	1e-07	61.9	Y
B4r22p5	@SRR447811.16605038	100	34	0	0	217	250	172	139	2e-09	67.9
B4r22p5	@SRR447811.4357233	100	45	0	0	206	250	1	45	6e-16	89.7
B4r22p5	@SRR447812.13037122	100	33	0	0	218	250	152	120	8e-09	65.9
B5r12p5	@SRR447812.1514208	100	55	0	0	196	250	76	130	6e-22	109	Y
B5r13p5	@SRR447811.10444299	100	75	0	0	176	250	172	98	8e-34	149	Y
B5r13p5	@SRR447812.4613057	100	41	0	0	210	250	1	41	1e-13	81.8
B5r13p5	@SRR447812.8919180	100	67	0	0	184	250	76	10	4e-29	133
B5r15p3	@SRR447810.3277047	98.68	76	1	0	1	76	97	172	1e-32	143	N
B5r15p3	@SRR447812.14505753	97.73	44	1	0	1	44	120	77	5e-13	79.8
B5r15p5	@SRR447812.14505753	100	37	0	0	214	250	152	116	3e-11	73.8
B7r18p3	@SRR447810.1630218	95.24	63	3	0	1	63	24	86	4e-20	101	N
B7r18p3	@SRR447811.1659794	91.3	46	4	0	1	46	42	87	6e-07	60
B7r18p3	@SRR447812.3174000	93.94	66	4	0	1	66	141	76	5e-19	99.6
B7r18p5	@SRR447810.1630218	100	28	0	0	223	250	1	28	2e-06	56
B7r18p5	@SRR447811.1659794	95.65	46	2	0	205	250	1	46	9e-12	75.8
R104p3	@SRR447810.3025701	92.5	80	1	1	76	150	2	81	2e-23	111	N
R104p3	@SRR447812.2961579	100	26	0	0	125	150	77	52	6e-05	52
R104p3	@SRR447812.3572022	100	34	0	0	117	150	77	110	1e-09	67.9
R104p3	@SRR447812.8771976	100	45	0	0	106	150	1	45	3e-16	89.7
R104p5	@SRR447810.3025701	97.37	76	2	0	1	76	162	87	2e-30	135
R104p5	@SRR447811.13555057	96.97	66	2	0	1	66	152	87	6e-24	115
R104p5	@SRR447812.3572022	97.83	46	1	0	1	46	106	151	2e-14	83.8
R104p5	@SRR447812.8771976	97.37	38	1	0	1	38	41	78	1e-09	67.9
R105p3	@SRR447811.4784335	100	69	0	0	82	150	87	19	2e-30	137	N
R105p3	@SRR447812.15065921	100	71	0	0	80	150	76	6	9e-32	141
R105p3	@SRR447812.9427950	100	67	0	0	84	150	77	143	2e-29	133
R105p5	@SRR447812.15004341	100	76	0	0	1	76	77	152	9e-35	151
R106p3	@SRR447811.12829362	98.73	79	1	0	72	150	1	79	4e-34	149	N
R106p3	@SRR447811.7550327	96.72	61	2	0	90	150	1	61	6e-21	105
R106p3	@SRR447812.10773505	100	27	0	0	124	150	1	27	2e-05	54
R106p3	@SRR447812.13836524	100	28	0	0	123	150	152	125	4e-06	56
R106p3	@SRR447812.13890784	98.11	53	1	0	98	150	77	129	1e-18	97.6
R106p3	@SRR447812.2362675	98.59	71	1	0	80	150	76	6	2e-29	133
R106p5	@SRR447812.10773505	96.3	54	2	0	1	54	23	76	8e-17	91.7
R106p5	@SRR447812.13836524	96.23	53	2	0	1	53	129	77	3e-16	89.7
R115p3	@SRR447811.6611303	100	78	0	0	1	78	164	87	7e-36	155	Y
R115p3	@SRR447812.3424240	100	52	0	0	1	52	101	152	2e-20	103
R115p5	@SRR447812.5474487	97.87	47	1	0	104	150	152	106	5e-15	85.7
R118p3	@SRR447811.12631231	100	74	0	0	1	74	74	1	2e-33	147	N
R123p3	@SRR447812.8045026	100	74	0	0	1	74	78	151	1e-33	147
R123p5	@SRR447811.5239688	100	62	0	0	89	150	87	148	3e-26	123	N
R130p3	@SRR447812.1888845	100	34	0	0	1	34	34	1	1e-09	67.9	N
R130p5	@SRR447810.2219918	100	71	0	0	80	150	172	102	3e-32	141
R130p5	@SRR447812.1888845	100	48	0	0	103	150	77	30	5e-18	95.6
R144p3	@SRR447811.7021689	98.75	80	1	0	1	80	80	1	1e-34	151	N
R144p5	@SRR447810.1990015	96.51	86	3	0	65	150	87	2	4e-34	147
R144p5	@SRR447811.14334477	93.62	47	3	0	104	150	86	40	3e-10	69.9
R147p5	@SRR447811.13140252	89.77	88	4	1	63	150	86	4	2e-20	103
R20p3	@SRR447811.14327598	94.12	85	5	0	66	150	86	170	4e-28	129
R20p3	@SRR447811.1533833	97.73	44	1	0	107	150	87	130	3e-13	79.8	Y
R20p5	@SRR447810.1518060	100	30	0	0	1	30	143	172	7e-08	60
R20p5	@SRR447811.15562368	97.26	73	2	0	1	73	73	1	4e-28	129
R24p3	@SRR447810.3827010	97.47	79	0	1	72	150	86	10	2e-30	135	N
R28p3	@SRR447810.3860739	100	29	0	0	122	150	87	115	3e-07	58	N
R29p3	@SRR447811.13213214	100	36	0	0	115	150	87	52	8e-11	71.9	N
R29p3	@SRR447812.11310950	97.44	39	1	0	112	150	152	114	3e-10	69.9
R29p5	@SRR447811.14895219	92.21	77	3	1	1	77	99	172	9e-20	101
R29p5	@SRR447812.11310950	100	42	0	0	1	42	118	77	2e-14	83.8
R29p5	@SRR447812.1981727	100	26	0	0	1	26	102	77	6e-05	52
R35p5	@SRR447811.8230165	100	81	0	0	1	81	167	87	1e-37	161	N
R37p3	@SRR447812.11194795	100	42	0	0	109	150	76	35	2e-14	83.8	N
R37p5	@SRR447810.1120327	100	74	0	0	1	74	74	1	4e-34	147
R37p5	@SRR447811.6165437	100	35	0	0	1	35	35	1	3e-10	69.9
R37p5	@SRR447812.11194795	100	39	0	0	1	39	39	1	1e-12	77.8
R40p3	@SRR447812.5535164	97.01	67	2	0	84	150	76	10	1e-24	117	N
R40p5	@SRR447810.3121638	93.75	48	3	0	1	48	48	1	2e-11	71.9
R46p5	@SRR447812.2707803	95.65	46	2	0	1	46	46	1	4e-12	75.8	Y
R48p3	@SRR447812.8977951	100	66	0	0	85	150	76	11	9e-29	131	N
R48p5	@SRR447810.3625433	98.63	73	1	0	1	73	73	1	4e-31	137
R4p5	@SRR447810.1608910	98.46	65	1	0	1	65	66	2	2e-26	121	Y
R4p5	@SRR447811.7856956	97.87	47	1	0	1	47	41	87	6e-15	85.7
R50p3	@SRR447812.11841654	100	62	0	0	89	150	1	62	2e-26	123	N
R55p3	@SRR447811.2353783	96.15	78	3	0	73	150	172	95	1e-28	131	N
R60p5	@SRR447811.3142209	100	80	0	0	1	80	7	86	5e-37	159	N
R66p3	@SRR447811.14478131	100	54	0	0	97	150	87	34	2e-21	107
R66p3	@SRR447811.17778823	100	32	0	0	119	150	1	32	2e-08	63.9
R66p3	@SRR447811.7457520	100	68	0	0	83	150	1	68	7e-30	135	N
R66p5	@SRR447811.10837672	100	64	0	0	1	64	64	1	2e-27	127
R66p5	@SRR447811.14478131	100	38	0	0	1	38	38	1	5e-12	75.8
R66p5	@SRR447811.17778823	100	59	0	0	1	59	28	86	2e-24	117
R74p3	@SRR447811.10963057	97.96	49	1	0	102	150	171	123	4e-16	89.7	N
R74p3	@SRR447812.6278614	97.92	48	1	0	103	150	76	29	1e-15	87.7
R74p5	@SRR447811.11448294	96.34	82	2	1	1	81	91	172	1e-28	131
R74p5	@SRR447811.4137474	96.2	79	2	1	1	78	165	87	6e-27	125
R74p5	@SRR447812.6278614	96.97	33	1	0	1	33	33	1	1e-06	58
R76p3	@SRR447811.17216590	93.18	44	3	0	107	150	85	42	2e-08	63.9
R76p3	@SRR447811.7663377	92.86	70	5	0	81	150	86	17	4e-19	99.6	N
R76p3	@SRR447812.10808179	98.31	59	1	0	92	150	76	18	3e-22	109
R78p3	@SRR447811.13536353	100	72	0	0	79	150	86	15	3e-32	143	Y
R78p3	@SRR447812.243815	100	76	0	0	75	150	152	77	9e-35	151
R78p3	@SRR447812.4162761	100	51	0	0	100	150	1	51	8e-20	101
R81p3	@SRR447811.10093225	95.83	72	3	0	79	150	172	101	4e-25	119	N
R81p3	@SRR447812.9519895	94.74	38	2	0	113	150	77	114	3e-07	60
R87p3	@SRR447811.8516290	100	34	0	0	117	150	1	34	1e-09	67.9	N
R87p3	@SRR447812.5866779	98.67	75	1	0	76	150	1	75	9e-32	141
R87p3	@SRR447812.6587635	98.04	51	1	0	100	150	1	51	2e-17	93.7
R87p3	@SRR447812.9189403	98.46	65	1	0	86	150	77	141	8e-26	121
R87p5	@SRR447811.698573	97.18	71	2	0	1	71	102	172	6e-27	125
R87p5	@SRR447811.8516290	96.49	57	2	0	1	57	30	86	1e-18	97.6
R87p5	@SRR447812.15027750	96.55	58	2	0	1	58	95	152	3e-19	99.6
R95p5	@SRR447810.1952819	96.49	57	2	0	1	57	57	1	3e-19	97.6
R95p5	@SRR447811.16753407	96.88	64	2	0	1	64	109	172	1e-22	111	Y
R97p3	@SRR447811.7731287	95.45	44	2	0	107	150	87	130	8e-11	71.9	Y
R97p3	@SRR447812.3359780	95	40	2	0	111	150	76	37	2e-08	63.9
R97p5	@SRR447812.9594449	100	32	0	0	1	32	45	76	2e-08	63.9
TX303
B10r14p3	@SRR447817.12076321	97.67	86	2	0	1	86	86	1	2e-35	155	Y
B10r14p5	@SRR447817.19927980	100	33	0	0	218	250	125	157	4e-09	65.9
B1r12p3	@SRR447816.4562467	98.59	71	1	0	1	71	71	1	4e-29	133	N
B1r12p3	@SRR447817.6400683	98.98	98	1	0	1	98	98	1	5e-45	186
B1r12p5	@SRR447817.6100163	99.04	104	1	0	147	250	125	22	1e-48	198
B1r12p5	@SRR447817.6400683	99.11	112	1	0	139	250	126	237	2e-53	214
B1r12p5	@SRR447817.6400683	100	32	0	0	219	250	125	94	5e-08	63.9
B1r18p3	@SRR447816.12815432	96.67	60	2	0	1	60	109	168	4e-20	103	N
B1r18p3	@SRR447817.14670076	95.83	48	2	0	1	48	173	126	8e-13	79.8
B1r28p3	@SRR447817.12588131	100	40	0	0	1	40	40	1	8e-13	79.8	Y
B1r28p3	@SRR447817.15569291	94.17	120	6	1	1	119	5	124	2e-41	174
B2r13p3	@SRR447817.9786412	92.39	92	7	0	1	92	217	126	4e-27	127	Y
B2r13p5	@SRR447816.2818031	100	38	0	0	213	250	1	38	9e-12	75.8
B2r13p5	@SRR447817.12758653	100	79	0	0	172	250	249	171	4e-36	157
B2r13p5	@SRR447817.9038658	100	76	0	0	175	250	125	200	3e-34	151
B2r21p3	@SRR447816.10667169	94.44	36	2	0	1	36	120	85	8e-06	56	N
B2r21p5	@SRR447816.10667169	94.34	53	3	0	198	250	168	116	1e-13	81.8
B3r10p5	@SRR447817.10064326	100	60	0	0	191	250	250	191	9e-25	119	N
B3r9p3	@SRR447817.18271801	100	116	0	0	1	116	135	250	1e-58	230
B3r9p3	@SRR447817.562365	100	108	0	0	1	108	108	1	2e-53	214
B3r9p3	@SRR447817.9063005	100	119	0	0	1	119	132	250	6e-60	236	Y
B4r16p3	@SRR447817.822434	97.87	47	1	0	1	47	79	125	1e-14	85.7	N
B4r22p3	@SRR447816.11288854	100	57	0	0	1	57	112	168	4e-23	113	N
B4r22p3	@SRR447816.14512271	100	41	0	0	1	41	41	1	1e-13	81.8
B4r22p5	@SRR447816.11288854	100	32	0	0	219	250	85	116	3e-08	63.9
B4r22p5	@SRR447816.14512271	95.83	48	2	0	203	250	84	37	6e-13	79.8
B4r22p5	@SRR447816.17543934	97.26	73	2	0	178	250	1	73	7e-28	129
B4r25p5	@SRR447816.10278695	100	42	0	0	209	250	168	127	4e-14	83.8	Y
B5r12p5	@SRR447817.13347804	91.46	82	7	0	169	250	250	169	4e-21	107	N
B5r13p5	@SRR447816.17335210	96.72	61	2	0	190	250	1	61	1e-20	105
B5r13p5	@SRR447816.7997835	96.77	31	1	0	220	250	84	54	3e-05	54	N
B5r13p5	@SRR447817.10884504	96.77	31	1	0	220	250	124	154	5e-05	54
B5r13p5	@SRR447817.7400155	94.25	87	3	1	164	250	1	85	4e-27	127
B5r15p3	@SRR447816.5048932	96.3	54	2	0	1	54	54	1	2e-16	91.7	N
B5r15p5	@SRR447816.5048932	100	35	0	0	216	250	84	50	6e-10	69.9
B6r1p3	@SRR447816.16625526	97.22	72	2	0	1	72	72	1	3e-27	127	Y
B7r18p3	@SRR447816.2202136	96.25	80	3	0	1	80	89	168	1e-29	135	N
R104p5	@SRR447818.11331352	96.88	32	1	0	1	32	32	1	5e-06	56	N
R105p3	@SRR447817.13572243	93.81	97	6	0	54	150	250	154	9e-33	145	Y
R105p5	@SRR447816.13944401	97.78	45	1	0	1	45	129	85	8e-14	81.8
R105p5	@SRR447816.15491986	100	27	0	0	1	27	110	84	2e-05	54
R106p3	@SRR447817.11364870	100	53	0	0	98	150	1	53	8e-21	105
R106p3	@SRR447817.7365412	100	75	0	0	76	150	126	200	6e-34	149
R106p3	@SRR447817.7365412	100	34	0	0	117	150	125	92	2e-09	67.9
R106p3	@SRR447818.15567878	100	26	0	0	125	150	1	26	7e-05	52	N
R106p5	@SRR447817.11364870	100	77	0	0	1	77	49	125	4e-35	153
R106p5	@SRR447817.7365412	100	96	0	0	1	96	96	1	2e-46	190
R106p5	@SRR447817.7365412	100	55	0	0	1	55	196	250	5e-22	109
R115p3	@SRR447817.1145407	91.11	45	4	0	1	45	170	126	2e-06	58
R115p3	@SRR447817.19911739	100	107	0	0	1	107	107	1	2e-53	212	N
R115p3	@SRR447817.19911739	100	68	0	0	1	68	183	250	3e-30	135
R115p3	@SRR447817.8943655	100	38	0	0	1	38	163	126	7e-12	75.8
R115p5	@SRR447817.1145407	89.41	85	9	0	66	150	250	166	2e-18	97.6
R115p5	@SRR447817.19911739	100	62	0	0	89	150	126	187	1e-26	123
R118p5	@SRR447816.6620906	97.26	73	2	0	78	150	168	96	4e-28	129	Y
R118p5	@SRR447818.11410089	97.87	47	1	0	104	150	85	131	5e-15	85.7
R130p5	@SRR447817.16662565	99.15	118	1	0	33	150	249	132	1e-57	226	Y
R130p5	@SRR447817.9647453	100	43	0	0	108	150	125	167	7e-15	85.7
R144p3	@SRR447816.16576652	100	64	0	0	1	64	64	1	2e-27	127	N
R144p3	@SRR447816.16576652	98.25	57	1	0	1	57	112	168	6e-21	105
R144p3	@SRR447816.3161675	100	52	0	0	1	52	52	1	2e-20	103
R144p3	@SRR447818.8510227	100	53	0	0	1	53	53	1	5e-21	105
R144p5	@SRR447816.16576652	100	33	0	0	118	150	84	116	5e-09	65.9
R144p5	@SRR447816.16576652	100	26	0	0	125	150	85	60	7e-05	52
R144p5	@SRR447816.3161675	100	37	0	0	114	150	84	48	2e-11	73.8
R147p3	@SRR447816.8207821	97.5	40	1	0	1	40	44	83	8e-11	71.9	N
R147p3	@SRR447817.15283053	98.4	125	1	1	1	125	127	250	1e-56	224
R20p3	@SRR447816.14964944	98.15	54	1	0	97	150	85	32	4e-19	99.6	N
R20p3	@SRR447817.3519751	100	103	0	0	48	150	250	148	1e-50	204
R20p5	@SRR447816.14964944	100	36	0	0	1	36	36	1	8e-11	71.9
R20p5	@SRR447817.3519751	100	28	0	0	1	28	152	125	7e-06	56
R20p5	@SRR447818.11520677	100	56	0	0	1	56	56	1	9e-23	111
R20p5	@SRR447818.8016841	100	41	0	0	1	41	41	1	8e-14	81.8
R24p3	@SRR447817.15216873	98.18	110	2	0	41	150	125	16	5e-50	202	N
R24p3	@SRR447817.17330186	92.52	107	8	0	44	150	1	107	2e-34	149
R24p3	@SRR447817.17330186	98.53	68	1	0	83	150	250	183	7e-28	127
R24p5	@SRR447816.11531705	100	83	0	0	1	83	1	83	7e-39	165
R24p5	@SRR447817.17330186	100	62	0	0	1	62	187	126	1e-26	123
R24p5	@SRR447818.6193032	97.06	68	2	0	1	68	16	83	4e-25	119
R28p3	@SRR447817.16908825	87.5	128	1	1	23	150	250	138	8e-34	147
R28p3	@SRR447818.15460420	100	27	0	0	124	150	85	111	2e-05	54	N
R28p5	@SRR447817.12124975	100	42	0	0	1	42	167	126	3e-14	83.8
R29p5	@SRR447816.4031806	96.25	80	0	1	1	80	78	2	1e-28	131	Y
R29p5	@SRR447816.5305199	98.04	51	1	0	1	51	36	86	2e-17	93.7
R35p5	@SRR447816.7198845	100	31	0	0	1	31	138	168	8e-08	61.9
R35p5	@SRR447818.13203457	100	32	0	0	1	32	53	84	2e-08	63.9	N
R35p5	@SRR447818.13203457	100	31	0	0	1	31	115	85	7e-08	61.9
R37p3	@SRR447816.14082869	100	82	0	0	69	150	1	82	3e-38	163
R37p3	@SRR447817.19800797	97.6	125	3	0	26	150	250	126	4e-57	224
R37p5	@SRR447816.14082869	100	37	0	0	1	37	120	84	2e-11	73.8
R37p5	@SRR447816.9158549	89.74	78	8	0	1	78	91	168	9e-17	91.7	N
R40p3	@SRR447817.14068990	100	29	0	0	122	150	126	154	2e-06	58	N
R40p5	@SRR447817.14068990	99.01	101	1	0	1	101	150	250	4e-47	192
R46p3	@SRR447816.11985844	94.2	69	4	0	82	150	168	100	6e-21	105	N
R46p3	@SRR447816.9818309	92.31	52	4	0	99	150	1	52	8e-11	71.9
R46p5	@SRR447818.11320706	92.31	65	5	0	1	65	148	84	3e-16	89.7
R48p3	@SRR447816.14914974	96.88	32	1	0	119	150	1	32	5e-06	56
R48p3	@SRR447817.1492636	100	127	0	0	24	150	124	250	6e-65	252
R48p3	@SRR447817.1492636	100	67	0	0	84	150	125	59	4e-29	133
R48p3	@SRR447817.21070902	100	87	0	0	64	150	1	87	1e-41	172
R48p3	@SRR447817.21070902	100	35	0	0	116	150	250	216	1e-10	69.9
R48p3	@SRR447817.4636689	100	56	0	0	95	150	126	181	1e-22	111
R48p3	@SRR447818.5764593	100	59	0	0	92	150	168	110	1e-24	117	N
R48p5	@SRR447816.14914974	100	57	0	0	1	57	28	84	2e-23	113
R48p5	@SRR447816.7743237	100	84	0	0	1	84	84	1	2e-39	167
R48p5	@SRR447817.1492636	100	63	0	0	1	63	63	1	9e-27	125
R48p5	@SRR447817.21070902	98.95	95	1	0	1	95	220	126	6e-44	180
R48p5	@SRR447817.4636689	100	74	0	0	1	74	177	250	2e-33	147
R48p5	@SRR447818.5764593	100	30	0	0	1	30	114	85	3e-07	60
R4p3	@SRR447817.19005462	98.17	109	2	0	42	150	1	109	6e-50	200
R4p3	@SRR447818.11429889	98.53	68	1	0	83	150	1	68	1e-27	127	Y
R4p5	@SRR447816.10099567	97.3	74	2	0	1	74	74	1	1e-28	131
R4p5	@SRR447817.11860986	97.26	73	2	0	1	73	178	250	6e-28	129
R4p5	@SRR447817.5576555	98.32	119	2	0	1	119	244	126	2e-55	220
R4p5	@SRR447817.5576555	100	31	0	0	1	31	96	126	1e-07	61.9
R4p5	@SRR447817.9336902	97.47	79	2	0	1	79	80	2	1e-31	141
R4p5	@SRR447818.1600079	98.15	54	1	0	1	54	115	168	3e-19	99.6
R50p3	@SRR447816.2282011	96.67	30	1	0	121	150	1	30	7e-05	52
R50p3	@SRR447817.4128184	97.44	39	1	0	112	150	1	39	4e-10	69.9
R50p3	@SRR447818.6147277	98.33	60	1	0	91	150	1	60	9e-23	111	N
R55p3	@SRR447817.14517417	98	50	1	0	101	150	125	174	1e-16	91.7
R55p3	@SRR447817.2134115	94.5	109	6	0	42	150	250	142	6e-40	168
R55p3	@SRR447818.4478190	95.65	69	3	0	82	150	1	69	2e-23	113	N
R55p3	@SRR447818.8733820	96.51	86	3	0	65	150	86	1	2e-33	147
R60p3	@SRR447816.7399264	100	76	0	0	75	150	168	93	1e-34	151	N
R60p3	@SRR447817.14298429	98.2	111	1	1	40	150	1	110	3e-48	196
R60p3	@SRR447817.14298429	100	30	0	0	121	150	250	221	4e-07	60
R60p3	@SRR447817.9811933	100	119	0	0	32	150	126	8	3e-60	236
R60p5	@SRR447817.14298429	100	100	0	0	1	100	225	126	7e-49	198
R66p3	@SRR447817.205081	100	36	0	0	115	150	126	161	1e-10	71.9	N
R66p5	@SRR447817.205081	100	94	0	0	1	94	157	250	3e-45	186
R74p5	@SRR447817.12647523	95.35	43	2	0	1	43	43	1	4e-10	69.9	N
R76p3	@SRR447816.11581738	100	46	0	0	105	150	168	123	9e-17	91.7
R76p3	@SRR447816.4160148	94.37	71	4	0	80	150	84	14	4e-22	109	N
R76p5	@SRR447816.11581738	100	43	0	0	1	43	127	85	5e-15	85.7
R76p5	@SRR447816.4963898	100	81	0	0	1	81	165	85	1e-37	161
R76p5	@SRR447816.9882615	98.46	65	1	0	1	65	65	1	1e-25	121
R76p5	@SRR447818.6111073	100	65	0	0	1	65	104	168	4e-28	129
R78p5	@SRR447817.6795316	89.47	133	3	1	1	133	122	1	1e-38	165
R79p3	@SRR447816.13447385	100	52	0	0	99	150	1	52	2e-20	103	N
R79p3	@SRR447816.13784202	100	52	0	0	99	150	1	52	2e-20	103
R79p3	@SRR447816.8868659	100	33	0	0	118	150	85	117	5e-09	65.9
R79p5	@SRR447816.8868659	100	43	0	0	1	43	43	1	5e-15	85.7
R79p5	@SRR447818.7977861	97.5	40	1	0	1	40	124	85	8e-11	71.9
R7p5	@SRR447817.7800519	88.51	87	3	1	1	80	164	250	2e-18	97.6
R7p5	@SRR447818.13600422	96.67	30	1	0	1	30	56	85	7e-05	52	Y
R81p3	@SRR447816.10229763	98.7	77	1	0	74	150	84	8	7e-33	145	N
R87p3	@SRR447816.1385315	100	43	0	0	108	150	1	43	5e-15	85.7	N
R87p3	@SRR447817.2798011	98.77	81	1	0	70	150	126	206	4e-35	153
R87p3	@SRR447817.5839305	100	96	0	0	55	150	250	155	2e-46	190
R87p5	@SRR447816.1385315	95.65	46	2	0	1	46	39	84	5e-12	75.8
R87p5	@SRR447817.2798011	93.88	49	3	0	1	49	202	250	3e-11	73.8
R87p5	@SRR447818.1927624	97.56	82	2	0	1	82	165	84	2e-33	147
R95p5	@SRR447816.13766024	96	50	2	0	1	50	119	168	2e-14	83.8	Y
R95p5	@SRR447817.13112476	93.18	88	6	0	1	88	37	124	2e-27	127
R95p5	@SRR447817.20363296	96.92	65	2	0	1	65	60	124	1e-23	113
R95p5	@SRR447817.5692409	95.1	102	5	0	1	102	103	2	4e-38	163
R95p5	@SRR447817.5692409	96.55	58	2	0	1	58	193	250	5e-19	99.6
R97p3	@SRR447816.12820309	96.05	76	3	0	75	150	168	93	2e-27	127	Y
R97p3	@SRR447816.1890740	97.62	42	1	0	109	150	84	43	5e-12	75.8
R97p3	@SRR447817.13833607	98.44	64	1	0	87	150	126	189	5e-25	119
R97p3	@SRR447817.19910665	98.18	110	2	0	41	150	250	141	2e-50	202
R97p3	@SRR447818.13163405	97.78	45	1	0	106	150	1	45	8e-14	81.8
R97p5	@SRR447816.13609553	100	47	0	0	1	47	48	2	2e-17	93.7
CML69
B10r14p5	@SRR447819.2414428	97.78	45	1	0	206	250	1	45	2e-13	81.8	N
B10r14p5	@SRR447819.9808263	98.21	56	1	0	195	250	85	140	4e-20	103
B10r14p5	@SRR447820.9245031	96.97	33	1	0	218	250	1	33	3e-06	58
B1r12p3	@SRR447820.14749062	100	28	0	0	1	28	103	76	1e-05	56	N
B1r12p3	@SRR447820.22918367	98.59	71	1	0	1	71	6	76	5e-29	133
B1r12p3	@SRR447820.41155242	98.28	58	1	0	1	58	133	76	2e-21	107
B1r12p5	@SRR447819.16504760	100	73	0	0	178	250	84	12	1e-32	145
B1r12p5	@SRR447820.28386773	100	77	0	0	74	150	77	1	4e-35	153
B1r16p3	@SRR447820.21670407	100	57	0	0	1	57	57	1	5e-23	113	Y
B1r16p3	@SRR447820.24807855	100	65	0	0	1	65	12	76	6e-28	129
B1r16p5	@SRR447819.13592321	100	33	0	0	218	250	85	117	9e-09	65.9
B1r16p5	@SRR447819.18471159	100	83	0	0	168	250	85	3	1e-38	165
B1r16p5	@SRR447820.4513746	97.37	38	1	0	213	250	76	39	3e-09	67.9
B1r18p3	@SRR447820.12123030	92.45	53	4	0	1	53	25	77	4e-11	73.8	N
B1r18p3	@SRR447820.8202173	94.29	35	2	0	1	35	35	1	4e-05	54
B1r28p3	@SRR447819.9019007	100	42	0	0	1	42	42	1	4e-14	83.8	N
B2r13p3	@SRR447820.675680	100	49	0	0	1	49	125	77	3e-18	97.6	Y
B2r13p5	@SRR447819.3128057	100	33	0	0	218	250	168	136	9e-09	65.9
B2r13p5	@SRR447819.3496266	100	73	0	0	178	250	1	73	1e-32	145
B2r13p5	@SRR447820.13479686	91.55	71	6	0	180	250	152	82	5e-17	93.7
B2r21p3	@SRR447819.2942736	92.11	76	6	0	1	76	8	83	4e-20	103	N
B2r21p3	@SRR447819.4058601	94.34	53	3	0	1	53	53	1	2e-13	81.8
B2r21p3	@SRR447820.8753774	93.33	45	3	0	1	45	45	1	1e-08	65.9
B3r10p3	@SRR447819.12088340	93.44	61	4	0	1	61	24	84	6e-16	89.7	N
B3r10p3	@SRR447820.20149610	94.12	68	4	0	1	68	144	77	5e-20	103
B3r10p3	@SRR447820.20149610	93.94	66	4	0	1	66	12	77	7e-19	99.6
B3r10p3	@SRR447820.25906051	100	29	0	0	1	29	29	1	2e-06	58
B3r10p3	@SRR447820.7564927	100	28	0	0	1	28	28	1	1e-05	56
B3r10p5	@SRR447819.4643947	98	50	1	0	201	250	85	134	2e-16	91.7
B3r10p5	@SRR447820.7564927	98.11	53	1	0	198	250	76	24	3e-18	97.6
B4r16p3	@SRR447820.16577354	100	42	0	0	1	42	42	1	4e-14	83.8	N
B4r16p3	@SRR447820.25870892	87.3	63	2	2	1	57	63	1	3e-05	54
B4r16p5	@SRR447820.16577354	92.31	39	3	0	212	250	76	38	4e-05	54
B4r22p3	@SRR447820.39095853	100	27	0	0	1	27	103	77	3e-05	54	N
B4r22p5	@SRR447819.1868888	95.24	84	4	0	167	250	84	167	1e-29	135
B4r25p5	@SRR447819.4270527	92.59	54	4	0	197	250	1	54	9e-12	75.8	N
B4r25p5	@SRR447819.8342564	93.22	59	4	0	192	250	84	142	1e-14	85.7
B5r12p5	@SRR447820.18860570	100	32	0	0	219	250	152	121	4e-08	63.9	Y
B5r12p5	@SRR447820.30865057	100	73	0	0	178	250	1	73	1e-32	145
B5r13p5	@SRR447819.2730602	100	57	0	0	194	250	1	57	4e-23	113	Y
B5r13p5	@SRR447819.8872233	100	71	0	0	180	250	85	155	2e-31	141
B5r13p5	@SRR447819.8872233	100	45	0	0	206	250	84	40	6e-16	89.7
B5r13p5	@SRR447820.28212571	100	62	0	0	189	250	1	62	4e-26	123
B5r15p3	@SRR447820.20500442	98.21	56	1	0	1	56	56	1	5e-20	103	N
B5r15p5	@SRR447819.10522173	100	41	0	0	210	250	1	41	2e-13	81.8
B5r15p5	@SRR447820.20500442	100	66	0	0	185	250	77	142	2e-28	131
B5r15p5	@SRR447820.7445363	100	53	0	0	198	250	1	53	1e-20	105
B6r1p3	@SRR447820.20127129	98.61	72	1	0	1	72	72	1	1e-29	135	N
B6r1p3	@SRR447820.3586458	97.92	48	1	0	1	48	48	1	3e-15	87.7
B6r1p3	@SRR447820.41301626	98.46	65	1	0	1	65	65	1	2e-25	121
B7r18p3	@SRR447819.5481629	100	59	0	0	1	59	143	85	3e-24	117	Y
B7r18p3	@SRR447820.1212595	100	71	0	0	1	71	82	152	2e-31	141
B7r18p3	@SRR447820.19040911	100	75	0	0	1	75	75	1	9e-34	149
B7r18p3	@SRR447820.19040911	100	36	0	0	1	36	117	152	2e-10	71.9
B7r18p5	@SRR447819.755520	97.3	37	1	0	214	250	84	48	9e-09	65.9
B7r18p5	@SRR447820.3438548	97.56	41	1	0	210	250	152	112	4e-11	73.8
R105p3	@SRR447819.8060076	100	36	0	0	115	150	1	36	8e-11	71.9	N
R105p3	@SRR447820.17841932	100	46	0	0	105	150	78	33	1e-16	91.7
R105p3	@SRR447820.26882337	100	46	0	0	105	150	77	122	8e-17	91.7
R105p5	@SRR447819.13862386	100	27	0	0	1	27	142	168	2e-05	54
R105p5	@SRR447819.8060076	100	54	0	0	1	54	32	85	2e-21	107
R105p5	@SRR447820.17841932	100	37	0	0	1	37	37	1	2e-11	73.8
R105p5	@SRR447820.26882337	94.29	35	2	0	1	35	118	152	2e-05	54
R106p3	@SRR447820.18096522	100	38	0	0	113	150	1	38	6e-12	75.8
R106p3	@SRR447820.2109856	97.83	46	1	0	105	150	76	121	3e-14	83.8	N
R106p5	@SRR447820.18096522	100	43	0	0	1	43	34	76	6e-15	85.7
R106p5	@SRR447820.2109856	100	36	0	0	1	36	117	152	1e-10	71.9
R106p5	@SRR447820.40650748	100	64	0	0	1	64	64	1	1e-27	127
R115p3	@SRR447819.5008338	100	47	0	0	1	47	47	1	2e-17	93.7	N
R115p3	@SRR447820.14985457	100	31	0	0	1	31	107	77	9e-08	61.9
R115p3	@SRR447820.15820908	100	57	0	0	1	57	57	1	3e-23	113
R115p3	@SRR447820.22126167	100	74	0	0	1	74	74	1	2e-33	147
R115p3	@SRR447820.22126167	100	45	0	0	1	45	108	152	4e-16	89.7
R115p3	@SRR447820.39320262	100	32	0	0	1	32	107	76	2e-08	63.9
R115p5	@SRR447819.5008338	97.62	42	1	0	109	150	84	43	5e-12	75.8
R115p5	@SRR447820.14985457	100	49	0	0	102	150	151	103	2e-18	97.6
R115p5	@SRR447820.16050164	100	67	0	0	84	150	77	11	3e-29	133
R115p5	@SRR447820.22126167	100	36	0	0	115	150	77	112	1e-10	71.9
R115p5	@SRR447820.39320262	100	50	0	0	101	150	152	103	3e-19	99.6
R118p3	@SRR447819.16137833	100	66	0	0	1	66	66	1	1e-28	131	N
R118p3	@SRR447819.8262434	100	28	0	0	1	28	112	85	5e-06	56
R118p3	@SRR447819.8303356	98.81	84	1	0	1	84	168	85	5e-37	159
R118p3	@SRR447819.8893556	100	37	0	0	1	37	37	1	2e-11	73.8
R118p5	@SRR447819.16137833	98.75	80	1	0	71	150	85	164	1e-34	151
R118p5	@SRR447819.6646121	98.57	70	1	0	81	150	84	15	1e-28	131
R118p5	@SRR447819.8262434	100	61	0	0	90	150	168	108	1e-25	121
R118p5	@SRR447819.8303356	98.65	74	1	0	77	150	1	74	4e-31	139
R123p3	@SRR447819.2100318	100	35	0	0	1	35	50	84	3e-10	69.9
R123p3	@SRR447819.9401282	100	42	0	0	1	42	42	1	2e-14	83.8	N
R123p5	@SRR447819.15840361	100	70	0	0	81	150	85	16	4e-31	139
R123p5	@SRR447819.2100318	100	54	0	0	97	150	1	54	2e-21	107
R123p5	@SRR447819.9401282	95.83	72	3	0	79	150	85	156	4e-25	119
R123p5	@SRR447819.9401282	93.62	47	3	0	104	150	84	38	3e-10	69.9
R123p5	@SRR447820.25063280	100	76	0	0	75	150	1	76	1e-34	151
R130p3	@SRR447819.2629715	100	40	0	0	1	40	40	1	3e-13	79.8	N
R130p3	@SRR447820.19460893	100	56	0	0	1	56	56	1	1e-22	111
R130p3	@SRR447820.28033769	100	72	0	0	1	72	72	1	2e-32	143
R130p3	@SRR447820.3176342	100	48	0	0	1	48	48	1	7e-18	95.6
R130p5	@SRR447819.11554826	100	54	0	0	97	150	1	54	2e-21	107
R130p5	@SRR447819.2629715	100	49	0	0	102	150	84	36	1e-18	97.6
R130p5	@SRR447820.3176342	100	33	0	0	118	150	76	44	6e-09	65.9
R144p3	@SRR447820.13106961	97.5	40	1	0	1	40	40	1	1e-10	71.9
R144p3	@SRR447820.20289440	98.53	68	1	0	1	68	11	78	2e-27	127	N
R144p5	@SRR447820.13106961	97.56	41	0	1	111	150	76	36	6e-09	65.9
R144p5	@SRR447820.25245955	98.44	64	0	1	88	150	152	89	8e-23	111
R147p3	@SRR447820.10988819	92.68	41	3	0	1	41	118	78	1e-06	58
R147p3	@SRR447820.5553259	100	68	0	0	1	68	85	152	8e-30	135	N
R20p3	@SRR447819.2491201	96.49	57	2	0	94	150	1	57	1e-18	97.6	Y
R20p3	@SRR447819.3028027	91.11	45	4	0	106	150	85	129	1e-06	58
R20p3	@SRR447820.14690596	95.71	70	3	0	81	150	76	7	7e-24	115
R20p3	@SRR447820.23381973	96.97	66	2	0	85	150	76	141	7e-24	115
R20p3	@SRR447820.4378421	96.43	56	2	0	95	150	1	56	7e-18	95.6
R20p3	@SRR447820.5939727	96.23	53	2	0	98	150	1	53	4e-16	89.7
R24p5	@SRR447820.6108137	98.59	71	1	0	1	71	71	1	3e-29	133	N
R29p3	@SRR447820.5334854	100	33	0	0	118	150	76	44	6e-09	65.9	N
R29p5	@SRR447819.4916615	97.56	41	1	0	1	41	125	85	2e-11	73.8
R29p5	@SRR447820.5220012	93.15	73	2	1	1	73	83	152	1e-19	101
R35p5	@SRR447819.3002121	97.44	78	2	0	1	78	162	85	4e-31	139	Y
R35p5	@SRR447820.26468219	97.14	70	2	0	1	70	7	76	2e-26	123
R35p5	@SRR447820.35325433	96.49	57	2	0	1	57	134	78	1e-18	97.6
R37p3	@SRR447819.16062555	100	31	0	0	120	150	1	31	8e-08	61.9	N
R37p5	@SRR447819.16062555	96.55	58	2	0	1	58	27	84	4e-19	99.6
R37p5	@SRR447819.8755417	96.77	31	1	0	1	31	31	1	2e-05	54
R37p5	@SRR447820.21108079	100	69	0	0	1	69	69	1	2e-30	137
R40p5	@SRR447819.749442	92	50	4	0	1	50	119	168	1e-09	67.9	Y
R48p3	@SRR447819.2843825	98.44	64	1	0	87	150	1	64	4e-25	119
R48p3	@SRR447819.2843825	100	29	0	0	122	150	168	140	1e-06	58
R48p3	@SRR447819.6071245	97.14	70	2	0	81	150	168	99	3e-26	123	N
R48p3	@SRR447820.25539890	98.08	52	1	0	99	150	152	101	5e-18	95.6
R48p5	@SRR447820.243685	98.33	60	1	0	1	60	17	76	1e-22	111
R4p3	@SRR447820.3331832	98.28	58	1	0	93	150	76	19	2e-21	107	Y
R50p3	@SRR447820.26784707	98.25	57	1	0	94	150	1	57	5e-21	105	N
R50p3	@SRR447820.5671710	100	38	0	0	113	150	1	38	6e-12	75.8
R50p5	@SRR447819.13552385	100	52	0	0	1	52	136	85	2e-20	103
R50p5	@SRR447819.17447147	100	83	0	0	1	83	2	84	7e-39	165
R50p5	@SRR447819.660572	100	66	0	0	1	66	150	85	1e-28	131
R50p5	@SRR447820.26784707	100	70	0	0	1	70	146	77	4e-31	139
R50p5	@SRR447820.5671710	100	44	0	0	1	44	34	77	2e-15	87.7
R50p5	@SRR447820.9256193	96.08	51	2	0	1	51	51	1	6e-15	85.7
R55p3	@SRR447819.12923793	100	31	0	0	120	150	1	31	8e-08	61.9
R55p3	@SRR447819.14882175	96.55	58	2	0	93	150	85	142	4e-19	99.6	N
R55p3	@SRR447819.15499468	100	48	0	0	103	150	1	48	6e-18	95.6
R55p3	@SRR447820.25796834	100	49	0	0	102	150	1	49	1e-18	97.6
R55p3	@SRR447820.8337994	100	71	0	0	80	150	77	7	1e-31	141
R55p5	@SRR447819.15499468	97.67	43	1	0	1	43	44	86	1e-12	77.8
R55p5	@SRR447820.25796834	100	32	0	0	1	32	45	76	2e-08	63.9
R60p5	@SRR447820.4725216	93.42	76	5	0	1	76	77	152	1e-22	111
R60p5	@SRR447820.7233035	100	43	0	0	1	43	43	1	6e-15	85.7	Y
R66p3	@SRR447820.36709404	100	34	0	0	117	150	1	34	1e-09	67.9	N
R66p5	@SRR447820.26902894	100	62	0	0	1	62	15	76	2e-26	123
R66p5	@SRR447820.32867211	98.46	65	1	0	1	65	141	77	9e-26	121
R66p5	@SRR447820.36709404	100	47	0	0	1	47	30	76	2e-17	93.7
R74p5	@SRR447820.14029516	98.57	70	1	0	1	70	70	1	1e-28	131	N
R76p3	@SRR447820.14965916	93.44	61	4	0	90	150	77	137	4e-16	89.7	N
R76p3	@SRR447820.29163706	91.8	61	5	0	90	150	77	137	8e-14	81.8
R76p5	@SRR447819.6124045	100	77	0	0	1	77	7	83	3e-35	153
R78p3	@SRR447820.38220541	98.46	65	1	0	86	150	77	13	9e-26	121	N
R78p5	@SRR447820.16756853	100	69	0	0	1	69	143	75	2e-30	137
R78p5	@SRR447820.2033798	100	69	0	0	1	69	69	1	2e-30	137
R79p5	@SRR447820.30564829	100	35	0	0	1	35	110	76	3e-10	69.9	Y
R7p3	@SRR447820.36760074	100	59	0	0	92	150	1	59	1e-24	117	N
R7p5	@SRR447820.20249470	100	61	0	0	1	61	61	1	1e-25	121
R7p5	@SRR447820.36760074	100	62	0	0	1	62	137	76	2e-26	123
R81p3	@SRR447820.131511	94.29	70	3	1	82	150	1	70	4e-19	99.6	Y
R81p3	@SRR447820.131511	93.55	62	3	1	90	150	152	91	3e-14	83.8
R81p5	@SRR447819.5593976	97.62	42	1	0	1	42	125	84	5e-12	75.8
R81p5	@SRR447820.40365901	97.62	42	1	0	1	42	35	76	5e-12	75.8
R87p5	@SRR447820.25944606	98.15	54	1	0	1	54	130	77	3e-19	99.6
R87p5	@SRR447820.7284573	98.21	56	1	0	1	56	21	76	3e-20	103	Y
R97p3	@SRR447820.29521951	96	75	3	0	76	150	1	75	6e-27	125
R97p5	@SRR447820.26377622	98.31	59	0	1	1	59	134	77	8e-20	101	Y
OH43
B10r14p3	@SRR447835.17819222	100	39	0	0	1	39	39	1	2e-12	77.8	Y
B10r14p3	@SRR447835.2092791	100	64	0	0	1	64	139	76	3e-27	127
B10r14p3	@SRR447835.2352740	100	32	0	0	1	32	32	1	3e-08	63.9
B10r14p3	@SRR447838.19579515	100	49	0	0	1	49	125	77	2e-18	97.6
B10r14p3	@SRR447839.6982979	100	70	0	0	1	70	7	76	7e-31	139
B10r14p3	@SRR447844.7895627	100	57	0	0	1	57	133	77	4e-23	113
B10r14p3	@SRR447831.10627931	100	76	0	0	1	76	1	76	1e-34	151
B10r14p5	@SRR447839.19373057	95.83	48	2	0	203	250	1	48	6e-13	79.8
B10r14p5	@SRR447841.3066139	100	47	0	0	204	250	75	121	2e-17	93.7
B10r14p5	@SRR447841.3521805	100	32	0	0	219	250	152	121	2e-08	63.9
B10r14p5	@SRR447845.1982373	100	32	0	0	219	250	152	121	1e-08	63.9
B1r12p3	@SRR447831.9103578	98.11	53	1	0	1	53	53	1	2e-18	97.6	N
B1r12p3	@SRR447832.14386673	96.97	33	1	0	1	33	109	77	2e-06	58
B1r12p3	@SRR447832.17210865	98.63	73	1	0	1	73	80	152	3e-30	137
B1r12p3	@SRR447832.17437360	98.53	68	1	0	1	68	9	76	3e-27	127
B1r12p3	@SRR447835.15997277	98.67	75	1	0	1	75	78	152	2e-31	141
B1r12p3	@SRR447836.11939302	98.11	53	1	0	1	53	53	1	2e-18	97.6
B1r12p3	@SRR447836.6304744	97.87	47	1	0	1	47	30	76	6e-15	85.7
B1r12p3	@SRR447836.9325723	98	50	1	0	1	50	27	76	1e-16	91.7
B1r12p3	@SRR447837.10013642	100	27	0	0	1	27	49	75	3e-05	54
B1r12p3	@SRR447838.19673221	97.92	48	1	0	1	48	105	152	2e-15	87.7
B1r12p3	@SRR447838.3731978	98.67	75	1	0	1	75	78	152	2e-31	141
B1r12p3	@SRR447838.631910	97.87	47	1	0	1	47	30	76	9e-15	85.7
B1r12p3	@SRR447839.16481885	98.67	75	1	0	1	75	78	152	2e-31	141
B1r12p3	@SRR447839.19329031	98.57	70	1	0	1	70	7	76	2e-28	131
B1r12p3	@SRR447839.9802487	97.44	39	1	0	1	39	115	77	6e-10	69.9
B1r12p3	@SRR447840.4434081	97.3	74	2	0	1	74	4	77	3e-29	133
B1r12p3	@SRR447843.8695097	100	27	0	0	1	27	51	77	2e-05	54
B1r12p3	@SRR447844.10502041	97.5	40	1	0	1	40	37	76	1e-10	71.9
B1r12p3	@SRR447844.14306621	98.67	75	1	0	1	75	78	152	2e-31	141
B1r12p3	@SRR447844.9881872	98.48	66	1	0	1	66	66	1	4e-26	123
B1r12p3	@SRR447847.4182407	98.25	57	1	0	1	57	57	1	8e-21	105
B1r12p5	@SRR447831.9103578	100	28	0	0	223	250	76	49	6e-06	56
B1r12p5	@SRR447832.14386673	100	48	0	0	203	250	152	105	9e-18	95.6
B1r12p5	@SRR447835.16511286	100	76	0	0	175	250	1	76	2e-34	151
B1r12p5	@SRR447835.1893662	100	69	0	0	182	250	152	84	3e-30	137
B1r12p5	@SRR447836.11939302	100	28	0	0	223	250	76	49	5e-06	56
B1r12p5	@SRR447836.6304744	100	34	0	0	217	250	1	34	1e-09	67.9
B1r12p5	@SRR447836.9325723	100	31	0	0	220	250	1	31	9e-08	61.9
B1r12p5	@SRR447838.11687616	100	48	0	0	203	250	152	105	1e-17	95.6
B1r12p5	@SRR447838.19673221	100	35	0	0	216	250	75	109	6e-10	69.9
B1r12p5	@SRR447838.5177651	100	56	0	0	195	250	152	97	2e-22	111
B1r12p5	@SRR447838.631910	100	34	0	0	217	250	1	34	2e-09	67.9
B1r12p5	@SRR447839.9802487	100	42	0	0	209	250	152	111	4e-14	83.8
B1r12p5	@SRR447843.6447973	100	72	0	0	179	250	152	81	3e-32	143
B1r12p5	@SRR447844.10502041	100	41	0	0	210	250	1	41	1e-13	81.8
B1r16p3	@SRR447832.182039	100	68	0	0	1	68	143	76	1e-29	135	Y
B1r16p3	@SRR447837.17406385	100	76	0	0	1	76	1	76	2e-34	151
B1r16p3	@SRR447840.3264216	100	32	0	0	1	32	108	77	2e-08	63.9
B1r16p3	@SRR447846.13716355	100	70	0	0	1	70	146	77	7e-31	139
B1r16p5	@SRR447831.13179444	100	62	0	0	189	250	76	15	3e-26	123
B1r16p5	@SRR447832.13437252	100	66	0	0	185	250	77	142	2e-28	131
B1r16p5	@SRR447832.14463833	100	60	0	0	191	250	152	93	6e-25	119
B1r16p5	@SRR447832.5789227	100	34	0	0	217	250	1	34	2e-09	67.9
B1r16p5	@SRR447833.7825376	100	62	0	0	189	250	76	15	3e-26	123
B1r16p5	@SRR447835.73990	96.67	60	2	0	191	250	77	18	4e-20	103
B1r16p5	@SRR447835.7889325	97.73	44	1	0	207	250	76	33	6e-13	79.8
B1r16p5	@SRR447836.8489065	100	37	0	0	214	250	77	113	2e-11	73.8
B1r16p5	@SRR447841.7756736	97.83	46	1	0	205	250	76	31	2e-14	83.8
B1r16p5	@SRR447841.9528401	100	66	0	0	185	250	76	11	1e-28	131
B1r16p5	@SRR447842.3604622	100	54	0	0	197	250	1	54	3e-21	107
B1r16p5	@SRR447842.429696	100	38	0	0	213	250	1	38	9e-12	75.8
B1r16p5	@SRR447843.2295109	100	51	0	0	200	250	1	51	9e-20	101
B1r18p3	@SRR447831.1004171	97.06	68	2	0	1	68	85	152	5e-25	119	Y
B1r18p3	@SRR447835.12508226	97.14	70	2	0	1	70	7	76	4e-26	123
B1r18p3	@SRR447835.13591630	96.08	51	2	0	1	51	102	152	9e-15	85.7
B1r18p3	@SRR447838.16963132	97.14	70	2	0	1	70	70	1	4e-26	123
B1r18p3	@SRR447839.17208659	97.14	70	2	0	1	70	7	76	4e-26	123
B1r18p3	@SRR447841.3121080	95.74	47	2	0	1	47	123	77	1e-12	77.8
B1r18p3	@SRR447841.9684748	95.24	42	2	0	1	42	118	77	1e-09	67.9
B1r18p3	@SRR447844.1599523	96.08	51	2	0	1	51	102	152	9e-15	85.7
B1r18p3	@SRR447844.2835403	94.59	37	2	0	1	37	37	1	2e-06	58
B1r18p3	@SRR447847.257216	97.06	68	2	0	1	68	85	152	5e-25	119
B1r18p5	@SRR447843.10701381	89.33	75	4	2	179	250	76	3	2e-11	73.8
B1r18p5	@SRR447846.6314286	88.89	72	4	2	182	250	152	82	2e-09	67.9
B1r28p3	@SRR447832.1288241	96.67	60	2	0	1	60	135	76	4e-20	103	Y
B1r28p3	@SRR447832.1983154	100	28	0	0	1	28	28	1	8e-06	56
B1r28p3	@SRR447832.1995227	98.67	75	1	0	1	75	75	1	2e-31	141
B1r28p3	@SRR447837.1861579	96.83	63	2	0	1	63	137	75	7e-22	109
B1r28p3	@SRR447841.9897018	100	50	0	0	1	50	50	1	4e-19	99.6
B1r28p3	@SRR447844.7094032	97.14	70	2	0	1	70	7	76	4e-26	123
B2r13p3	@SRR447836.4589952	98.57	70	1	0	1	70	82	151	1e-28	131	Y
B2r13p3	@SRR447838.17188520	100	65	0	0	1	65	12	76	7e-28	129
B2r13p3	@SRR447838.5093782	100	71	0	0	1	71	82	152	2e-31	141
B2r13p3	@SRR447839.1923204	100	68	0	0	1	68	85	152	1e-29	135
B2r13p3	@SRR447842.17163355	97.37	76	2	0	1	76	1	76	1e-29	135
B2r13p5	@SRR447831.7959554	100	49	0	0	202	250	77	125	2e-18	97.6
B2r13p5	@SRR447832.17075196	100	70	0	0	181	250	77	146	7e-31	139
B2r13p5	@SRR447832.2320275	100	68	0	0	183	250	1	68	1e-29	135
B2r13p5	@SRR447832.7446781	100	35	0	0	216	250	76	42	5e-10	69.9
B2r13p5	@SRR447834.9719986	100	37	0	0	214	250	76	40	1e-11	73.8
B2r13p5	@SRR447835.13000973	98	50	1	0	201	250	76	27	2e-16	91.7
B2r13p5	@SRR447835.9321131	100	70	0	0	181	250	77	146	7e-31	139
B2r13p5	@SRR447837.9820438	100	39	0	0	212	250	77	115	2e-12	77.8
B2r13p5	@SRR447838.3530362	100	35	0	0	216	250	152	118	6e-10	69.9
B2r13p5	@SRR447839.2193150	100	70	0	0	181	250	1	70	7e-31	139
B2r13p5	@SRR447841.3351126	100	70	0	0	181	250	152	83	4e-31	139
B2r13p5	@SRR447842.3802652	98.59	71	1	0	180	250	1	71	4e-29	133
B2r13p5	@SRR447844.5869840	100	38	0	0	213	250	1	38	9e-12	75.8
B2r21p3	@SRR447832.7533837	100	41	0	0	1	41	112	152	1e-13	81.8	Y
B2r21p3	@SRR447841.486481	100	56	0	0	1	56	97	152	1e-22	111
B2r21p3	@SRR447841.7844871	100	38	0	0	1	38	39	76	5e-12	75.8
B2r21p3	@SRR447845.2353863	98.39	62	1	0	1	62	15	76	5e-24	115
B2r21p5	@SRR447833.691227	100	52	0	0	199	250	77	128	3e-20	103
B2r21p5	@SRR447833.7019867	100	32	0	0	219	250	152	121	3e-08	63.9
B2r21p5	@SRR447834.13989895	100	65	0	0	186	250	1	65	3e-28	129
B2r21p5	@SRR447837.1391290	100	33	0	0	218	250	1	33	9e-09	65.9
B2r21p5	@SRR447837.7659661	98.65	74	1	0	177	250	152	79	7e-31	139
B2r21p5	@SRR447838.15983891	100	61	0	0	190	250	78	138	2e-25	121
B2r21p5	@SRR447838.18078258	100	61	0	0	190	250	77	137	2e-25	121
B2r21p5	@SRR447840.3492101	100	41	0	0	210	250	152	112	1e-13	81.8
B2r21p5	@SRR447841.2440143	100	61	0	0	190	250	77	137	1e-25	121
B2r21p5	@SRR447841.807444	100	51	0	0	200	250	76	26	9e-20	101
B2r21p5	@SRR447842.15896945	100	59	0	0	192	250	77	135	3e-24	117
B2r21p5	@SRR447845.8109917	100	53	0	0	198	250	77	129	4e-21	105
B2r21p5	@SRR447846.4300892	100	72	0	0	179	250	1	72	5e-32	143
B2r21p5	@SRR447846.8875299	97.5	40	1	0	211	250	152	113	1e-10	71.9
B2r21p5	@SRR447846.939398	100	67	0	0	184	250	76	10	4e-29	133
B3r10p3	@SRR447833.6434193	100	70	0	0	1	70	7	76	6e-31	139	Y
B3r10p3	@SRR447834.4392663	100	42	0	0	1	42	42	1	1e-14	83.8
B3r10p3	@SRR447835.4161715	100	29	0	0	1	29	29	1	2e-06	58
B3r10p3	@SRR447836.3441016	100	30	0	0	1	30	105	76	3e-07	60
B3r10p3	@SRR447841.10310022	100	75	0	0	1	75	4	78	4e-34	149
B3r10p3	@SRR447841.11512740	100	33	0	0	1	33	33	1	5e-09	65.9
B3r10p3	@SRR447841.5917455	100	33	0	0	1	33	109	77	5e-09	65.9
B3r10p3	@SRR447844.19498292	100	65	0	0	1	65	88	152	7e-28	129
B3r10p3	@SRR447845.2361362	100	26	0	0	1	26	26	1	6e-05	52
B3r10p5	@SRR447831.2839365	100	37	0	0	214	250	152	116	3e-11	73.8
B3r10p5	@SRR447833.13771073	100	63	0	0	188	250	1	63	8e-27	125
B3r10p5	@SRR447835.10618572	100	32	0	0	219	250	76	45	3e-08	63.9
B3r10p5	@SRR447835.333391	98.21	56	1	0	195	250	152	97	4e-20	103
B3r10p5	@SRR447836.11301425	100	54	0	0	197	250	152	99	2e-21	107
B3r10p5	@SRR447839.8965245	98.36	61	1	0	190	250	76	136	4e-23	113
B3r10p5	@SRR447842.15088460	100	46	0	0	205	250	77	122	1e-16	91.7
B3r10p5	@SRR447842.18021865	100	62	0	0	189	250	75	136	4e-26	123
B3r10p5	@SRR447846.1589028	100	46	0	0	205	250	76	121	2e-16	91.7
B3r10p5	@SRR447847.12659124	100	37	0	0	214	250	76	40	3e-11	73.8
B3r9p3	@SRR447831.9889943	100	59	0	0	1	59	135	77	2e-24	117	Y
B3r9p3	@SRR447832.10536682	98.57	70	1	0	1	70	70	1	2e-28	131
B3r9p3	@SRR447832.4753758	100	35	0	0	1	35	111	77	5e-10	69.9
B3r9p3	@SRR447832.488036	100	42	0	0	1	42	118	77	4e-14	83.8
B3r9p3	@SRR447837.20110801	100	49	0	0	1	49	49	1	3e-18	97.6
B3r9p3	@SRR447839.18927626	100	66	0	0	1	66	11	76	2e-28	131
B3r9p3	@SRR447841.7552752	100	72	0	0	1	72	148	77	3e-32	143
B4r16p3	@SRR447831.286077	96.97	33	1	0	1	33	44	76	1e-06	58	N
B4r16p3	@SRR447831.7683770	100	66	0	0	1	66	11	76	1e-28	131
B4r16p3	@SRR447832.6303815	100	49	0	0	1	49	125	77	2e-18	97.6
B4r16p3	@SRR447833.11957961	100	36	0	0	1	36	36	1	1e-10	71.9
B4r16p3	@SRR447833.2829265	96.3	54	2	0	1	54	24	77	1e-16	91.7
B4r16p3	@SRR447835.13985563	98.08	52	1	0	1	52	24	75	1e-17	95.6
B4r16p3	@SRR447836.3362881	100	34	0	0	1	34	34	1	1e-09	67.9
B4r16p3	@SRR447837.10019107	98.59	71	1	0	1	71	71	1	5e-29	133
B4r16p3	@SRR447837.19452700	100	40	0	0	1	40	116	77	6e-13	79.8
B4r16p3	@SRR447838.3713346	100	57	0	0	1	57	57	1	4e-23	113
B4r16p3	@SRR447839.12690019	98.36	61	1	0	1	61	16	76	4e-23	113
B4r16p3	@SRR447841.10764776	100	40	0	0	1	40	38	77	3e-13	79.8
B4r16p3	@SRR447841.4184554	100	39	0	0	1	39	38	76	1e-12	77.8
B4r16p3	@SRR447843.5076740	100	65	0	0	1	65	140	76	4e-28	129
B4r16p3	@SRR447843.5653046	98.65	74	1	0	1	74	79	152	4e-31	139
B4r16p3	@SRR447844.14860794	100	71	0	0	1	71	71	1	2e-31	141
B4r16p3	@SRR447844.19023422	98.36	61	1	0	1	61	16	76	4e-23	113
B4r16p3	@SRR447844.2106856	98.36	61	1	0	1	61	92	152	4e-23	113
B4r16p3	@SRR447845.5050626	100	38	0	0	1	38	39	76	4e-12	75.8
B4r16p3	@SRR447847.6978921	100	58	0	0	1	58	133	76	8e-24	115
B4r16p5	@SRR447831.286077	100	48	0	0	203	250	1	48	7e-18	95.6
B4r16p5	@SRR447832.18876236	96.49	57	2	0	194	250	77	21	2e-18	97.6
B4r16p5	@SRR447832.6303815	100	32	0	0	219	250	152	121	3e-08	63.9
B4r16p5	@SRR447833.11957961	100	45	0	0	206	250	76	32	5e-16	89.7
B4r16p5	@SRR447833.2829265	100	28	0	0	223	250	1	28	6e-06	56
B4r16p5	@SRR447835.13985563	100	28	0	0	223	250	1	28	8e-06	56
B4r16p5	@SRR447836.3362881	100	49	0	0	202	250	78	30	2e-18	97.6
B4r16p5	@SRR447837.19452700	97.56	41	1	0	210	250	152	112	4e-11	73.8
B4r16p5	@SRR447838.15667649	100	54	0	0	197	250	77	130	3e-21	107
B4r16p5	@SRR447839.18467300	100	64	0	0	187	250	77	140	3e-27	127
B4r16p5	@SRR447841.10764776	100	42	0	0	209	250	1	42	2e-14	83.8
B4r16p5	@SRR447841.4184554	100	42	0	0	209	250	1	42	2e-14	83.8
B4r16p5	@SRR447842.1384539	100	73	0	0	178	250	1	73	1e-32	145
B4r16p5	@SRR447845.5050626	100	43	0	0	208	250	1	43	4e-15	85.7
B4r22p3	@SRR447833.14845146	100	55	0	0	1	55	98	152	5e-22	109	Y
B4r22p3	@SRR447836.6076934	100	66	0	0	1	66	12	77	1e-28	131
B4r22p3	@SRR447838.10179654	98.41	63	1	0	1	63	90	152	3e-24	117
B4r22p3	@SRR447839.4399366	100	67	0	0	1	67	86	152	4e-29	133
B4r22p3	@SRR447844.17193276	100	40	0	0	1	40	113	152	6e-13	79.8
B4r22p5	@SRR447831.12105663	100	35	0	0	216	250	76	42	4e-10	69.9
B4r22p5	@SRR447831.9821029	98.15	54	1	0	197	250	76	23	4e-19	99.6
B4r22p5	@SRR447836.6282313	100	35	0	0	216	250	152	118	4e-10	69.9
B4r22p5	@SRR447840.9179702	100	41	0	0	210	250	152	112	1e-13	81.8
B4r22p5	@SRR447842.15118189	100	35	0	0	216	250	152	118	5e-10	69.9
B4r22p5	@SRR447844.11402291	100	58	0	0	193	250	152	95	1e-23	115
B4r22p5	@SRR447846.3469549	100	53	0	0	198	250	151	99	1e-20	105
B4r22p5	@SRR447847.14952141	100	72	0	0	179	250	76	5	4e-32	143
B4r25p5	@SRR447832.14856275	100	40	0	0	211	250	76	115	6e-13	79.8	N
B4r25p5	@SRR447834.5748242	94.64	56	3	0	195	250	1	56	9e-16	87.7
B4r25p5	@SRR447839.17710580	100	39	0	0	212	250	75	37	2e-12	77.8
B4r25p5	@SRR447846.15226084	92.59	54	4	0	197	250	77	130	9e-12	75.8
B5r12p5	@SRR447832.8897992	100	54	0	0	197	250	77	130	2e-21	107	Y
B5r12p5	@SRR447833.12632685	100	47	0	0	204	250	77	123	3e-17	93.7
B5r12p5	@SRR447838.19710928	100	41	0	0	210	250	77	117	1e-13	81.8
B5r12p5	@SRR447839.13627527	100	64	0	0	187	250	152	89	3e-27	127
B5r12p5	@SRR447842.14009071	97.06	68	2	0	183	250	152	85	7e-25	119
B5r12p5	@SRR447842.15743913	100	53	0	0	198	250	76	128	1e-20	105
B5r12p5	@SRR447842.17233625	100	50	0	0	201	250	1	50	6e-19	99.6
B5r12p5	@SRR447843.900980	100	32	0	0	219	250	1	32	2e-08	63.9
B5r12p5	@SRR447846.1774598	95.74	47	2	0	204	250	76	30	2e-12	77.8
B5r12p5	@SRR447847.316036	100	37	0	0	214	250	77	113	3e-11	73.8
B5r13p5	@SRR447832.12561970	100	54	0	0	197	250	76	23	2e-21	107	Y
B5r13p5	@SRR447833.4065201	100	56	0	0	195	250	1	56	1e-22	111
B5r13p5	@SRR447834.16514701	100	55	0	0	196	250	76	22	3e-22	109
B5r13p5	@SRR447840.7661280	100	55	0	0	196	250	152	98	4e-22	109
B5r13p5	@SRR447841.4444673	100	63	0	0	188	250	1	63	7e-27	125
B5r13p5	@SRR447847.10434926	100	49	0	0	202	250	76	124	2e-18	97.6
B5r15p3	@SRR447835.3129150	98.28	58	1	0	1	58	58	1	3e-21	107	N
B5r15p3	@SRR447836.10761054	95.65	46	2	0	1	46	107	152	6e-12	75.8
B5r15p3	@SRR447837.12257132	98.63	73	1	0	1	73	73	1	3e-30	137
B5r15p3	@SRR447837.7815851	98.08	52	1	0	1	52	52	1	1e-17	95.6
B5r15p3	@SRR447839.1628604	98.67	75	1	0	1	75	151	77	2e-31	141
B5r15p3	@SRR447839.4569695	97.44	39	1	0	1	39	39	1	6e-10	69.9
B5r15p3	@SRR447842.8502379	98.08	52	1	0	1	52	52	1	1e-17	95.6
B5r15p5	@SRR447836.10761054	100	35	0	0	216	250	77	111	4e-10	69.9
B5r15p5	@SRR447837.13919115	100	67	0	0	184	250	152	86	5e-29	133
B5r15p5	@SRR447837.6305902	100	58	0	0	193	250	1	58	1e-23	115
B5r15p5	@SRR447839.4569695	100	43	0	0	208	250	77	35	9e-15	85.7
B5r15p5	@SRR447842.12817807	100	75	0	0	176	250	76	2	7e-34	149
B5r15p5	@SRR447842.18292897	100	50	0	0	201	250	76	125	6e-19	99.6
B5r15p5	@SRR447842.8502379	100	30	0	0	221	250	77	48	5e-07	60
B5r15p5	@SRR447844.2884568	98.67	75	1	0	176	250	76	2	2e-31	141
B5r15p5	@SRR447846.16233934	100	61	0	0	190	250	1	61	2e-25	121
B6r1p3	@SRR447831.3002446	98.31	59	1	0	1	59	135	77	5e-22	109	N
B6r1p3	@SRR447833.6271494	98.11	53	1	0	1	53	129	77	2e-18	97.6
B6r1p3	@SRR447835.12973179	96.97	66	2	0	1	66	66	1	1e-23	115
B6r1p3	@SRR447835.9725376	100	29	0	0	1	29	47	75	2e-06	58
B6r1p3	@SRR447838.11462952	96.97	66	2	0	1	66	66	1	1e-23	115
B6r1p3	@SRR447838.13548491	98.08	52	1	0	1	52	25	76	1e-17	95.6
B6r1p3	@SRR447841.8876706	100	30	0	0	1	30	123	152	3e-07	60
B6r1p3	@SRR447841.8876706	98.53	68	1	0	1	68	68	1	2e-27	127
B6r1p3	@SRR447842.3917328	98.21	56	1	0	1	56	97	152	4e-20	103
B6r1p3	@SRR447843.1868784	97.67	43	1	0	1	43	110	152	1e-12	77.8
B6r1p3	@SRR447843.5694797	98.15	54	1	0	1	54	23	76	4e-19	99.6
B6r1p3	@SRR447844.13011200	100	33	0	0	1	33	120	152	9e-09	65.9
B7r18p3	@SRR447832.15809028	96.83	63	2	0	1	63	15	77	6e-22	109	N
B7r18p3	@SRR447833.10416924	98.21	56	1	0	1	56	20	75	3e-20	103
B7r18p3	@SRR447836.10182615	100	34	0	0	1	34	110	77	1e-09	67.9
B7r18p3	@SRR447836.12389045	97.87	47	1	0	1	47	123	77	6e-15	85.7
B7r18p3	@SRR447838.1278572	97.14	70	2	0	1	70	83	152	4e-26	123
B7r18p3	@SRR447843.10205724	97.87	47	1	0	1	47	31	77	5e-15	85.7
B7r18p3	@SRR447843.6272217	97.78	45	1	0	1	45	32	76	9e-14	81.8
B7r18p3	@SRR447844.14956732	98.21	56	1	0	1	56	96	151	4e-20	103
B7r18p3	@SRR447844.6289055	97.78	45	1	0	1	45	45	1	1e-13	81.8
B7r18p3	@SRR447847.6263289	98.21	56	1	0	1	56	132	77	3e-20	103
B7r18p5	@SRR447836.10182615	97.87	47	1	0	204	250	152	106	6e-15	85.7
B7r18p5	@SRR447836.12389045	97.06	34	1	0	217	250	152	119	3e-07	60
B7r18p5	@SRR447840.9773300	95.89	73	3	0	178	250	1	73	1e-25	121
B7r18p5	@SRR447842.3138765	98.18	55	1	0	196	250	77	131	2e-19	101
B7r18p5	@SRR447843.10205724	97.14	35	1	0	216	250	1	35	8e-08	61.9
B7r18p5	@SRR447843.6272217	97.22	36	1	0	215	250	1	36	2e-08	63.9
B7r18p5	@SRR447844.6289055	97.37	38	1	0	213	250	78	41	2e-09	67.9
B7r18p5	@SRR447847.9469533	96	75	3	0	176	250	76	2	8e-27	125
R104p3	@SRR447833.2523282	100	26	0	0	125	150	1	26	6e-05	52	N
R104p3	@SRR447835.15173414	100	26	0	0	125	150	77	102	7e-05	52
R104p3	@SRR447836.6073048	100	27	0	0	124	150	77	103	1e-05	54
R104p3	@SRR447837.5186667	92.68	41	3	0	110	150	76	36	1e-06	58
R104p3	@SRR447842.8423309	100	39	0	0	112	150	1	39	1e-12	77.8
R104p3	@SRR447844.15773621	100	32	0	0	119	150	1	32	2e-08	63.9
R104p5	@SRR447835.14362853	96.72	61	2	0	1	61	61	1	6e-21	105
R104p5	@SRR447837.5186667	97.5	40	1	0	1	40	40	1	8e-11	71.9
R104p5	@SRR447838.15970053	87.88	66	8	0	1	66	11	76	1e-09	67.9
R104p5	@SRR447844.11612118	96.3	54	2	0	1	54	129	76	9e-17	91.7
R105p3	@SRR447835.13735931	100	70	0	0	81	150	78	9	4e-31	139	Y
R105p3	@SRR447837.7805734	100	74	0	0	77	150	76	3	2e-33	147
R105p3	@SRR447839.17508557	98.36	61	1	0	90	150	76	16	2e-23	113
R105p3	@SRR447845.5680738	100	55	0	0	96	150	1	55	2e-22	109
R105p3	@SRR447845.8150808	96.15	52	2	0	99	150	77	128	6e-16	87.7
R105p3	@SRR447846.4546512	97.18	71	2	0	80	150	152	82	6e-27	125
R105p5	@SRR447832.10473059	100	37	0	0	1	37	113	77	2e-11	73.8
R105p5	@SRR447832.18371216	100	61	0	0	1	61	61	1	9e-26	121
R105p5	@SRR447834.12603738	100	41	0	0	1	41	36	76	3e-14	81.8
R105p5	@SRR447836.12329741	100	72	0	0	1	72	5	76	2e-32	143
R105p5	@SRR447837.1163369	100	34	0	0	1	34	34	1	1e-09	67.9
R105p5	@SRR447838.15411166	100	33	0	0	1	33	120	152	5e-09	65.9
R105p5	@SRR447839.16966969	100	64	0	0	1	64	89	152	2e-27	127
R105p5	@SRR447844.4057650	97.67	43	1	0	1	43	119	77	1e-12	77.8
R105p5	@SRR447846.14025404	100	47	0	0	1	47	106	152	2e-17	93.7
R106p3	@SRR447833.6936091	100	36	0	0	115	150	76	111	6e-11	71.9	N
R106p3	@SRR447834.9948575	97.92	48	1	0	103	150	1	48	5e-16	87.7
R106p3	@SRR447835.11434211	95.74	47	2	0	104	150	152	106	3e-13	79.8
R106p3	@SRR447835.18110375	96.97	66	2	0	85	150	1	66	1e-24	117
R106p3	@SRR447835.8318161	98.41	63	1	0	88	150	77	139	1e-24	117
R106p3	@SRR447837.5808373	97.92	48	1	0	103	150	152	105	1e-15	87.7
R106p3	@SRR447838.13721912	97.87	47	1	0	104	150	77	31	5e-15	85.7
R106p3	@SRR447838.4354994	98.7	77	1	0	74	150	1	77	7e-33	145
R106p3	@SRR447838.6683641	100	28	0	0	123	150	152	125	5e-06	56
R106p3	@SRR447839.15527677	100	34	0	0	117	150	152	119	1e-09	67.9
R106p3	@SRR447840.11403548	100	36	0	0	115	150	152	117	5e-11	71.9
R106p3	@SRR447840.8327555	100	36	0	0	115	150	152	117	5e-11	71.9
R106p3	@SRR447840.9703018	100	36	0	0	115	150	152	117	5e-11	71.9
R106p3	@SRR447842.14136088	97.87	47	1	0	104	150	152	106	5e-15	85.7
R106p3	@SRR447842.14659305	100	36	0	0	115	150	76	41	8e-11	71.9
R106p3	@SRR447842.1735105	97.78	45	1	0	106	150	152	108	8e-14	81.8
R106p3	@SRR447842.9212450	98.21	56	1	0	95	150	1	56	2e-20	103
R106p3	@SRR447843.1453176	100	34	0	0	117	150	76	43	7e-10	67.9
R106p3	@SRR447844.3257453	98.68	76	1	0	75	150	77	152	3e-32	143
R106p3	@SRR447844.6999540	100	36	0	0	115	150	152	117	8e-11	71.9
R106p3	@SRR447845.7730646	98.08	52	1	0	99	150	77	26	2e-18	95.6
R106p5	@SRR447831.7538348	97.18	71	2	0	1	71	82	152	4e-27	125
R106p5	@SRR447833.6936091	95.65	46	2	0	1	46	107	152	4e-12	75.8
R106p5	@SRR447835.11434211	94.29	35	2	0	1	35	110	76	2e-05	54
R106p5	@SRR447837.12242006	97.18	71	2	0	1	71	147	77	6e-27	125
R106p5	@SRR447837.9908949	94.67	75	4	0	1	75	75	1	2e-24	117
R106p5	@SRR447838.5448512	97.1	69	2	0	1	69	69	1	1e-25	121
R106p5	@SRR447838.6683641	96.23	53	2	0	1	53	129	77	3e-16	89.7
R106p5	@SRR447839.15527677	95.74	47	2	0	1	47	123	77	1e-12	77.8
R106p5	@SRR447839.218868	94.64	56	3	0	1	56	132	77	1e-15	87.7
R106p5	@SRR447839.9300840	97.22	72	2	0	1	72	6	77	2e-27	127
R106p5	@SRR447840.11403548	95.56	45	2	0	1	45	121	77	1e-11	73.8
R106p5	@SRR447840.8327555	95.56	45	2	0	1	45	121	77	1e-11	73.8
R106p5	@SRR447840.9703018	95.56	45	2	0	1	45	121	77	1e-11	73.8
R106p5	@SRR447842.14136088	94.29	35	2	0	1	35	110	76	2e-05	54
R106p5	@SRR447842.14154801	94.87	39	2	0	1	39	115	77	8e-08	61.9
R106p5	@SRR447842.14659305	95.56	45	2	0	1	45	45	1	2e-11	73.8
R106p5	@SRR447842.1735105	94.44	36	2	0	1	36	112	77	5e-06	56
R106p5	@SRR447843.1453176	95.74	47	2	0	1	47	47	1	8e-13	77.8
R106p5	@SRR447844.6999540	95.56	45	2	0	1	45	121	77	2e-11	73.8
R106p5	@SRR447847.14101612	97.14	70	2	0	1	70	70	1	2e-26	123
R115p3	@SRR447831.11486060	100	45	0	0	1	45	32	76	2e-16	89.7	N
R115p3	@SRR447832.6891041	100	73	0	0	1	73	80	152	6e-33	145
R115p3	@SRR447833.10683505	100	39	0	0	1	39	39	1	1e-12	77.8
R115p3	@SRR447833.13397761	100	76	0	0	1	76	77	152	8e-35	151
R115p3	@SRR447835.177076	100	41	0	0	1	41	115	75	8e-14	81.8
R115p3	@SRR447835.17786384	100	60	0	0	1	60	17	76	4e-25	119
R115p3	@SRR447838.15861570	100	73	0	0	1	73	148	76	7e-33	145
R115p3	@SRR447841.11653279	100	47	0	0	1	47	106	152	1e-17	93.7
R115p3	@SRR447843.5135814	100	43	0	0	1	43	110	152	3e-15	85.7
R115p3	@SRR447844.16525176	100	67	0	0	1	67	143	77	3e-29	133
R115p5	@SRR447831.11486060	100	36	0	0	115	150	1	36	6e-11	71.9
R115p5	@SRR447832.1486210	100	67	0	0	84	150	77	143	2e-29	133
R115p5	@SRR447833.10683505	100	43	0	0	108	150	77	35	4e-15	85.7
R115p5	@SRR447835.177076	100	42	0	0	109	150	152	111	2e-14	83.8
R115p5	@SRR447839.14741899	100	71	0	0	80	150	152	82	1e-31	141
R115p5	@SRR447841.11653279	100	34	0	0	117	150	77	110	8e-10	67.9
R115p5	@SRR447843.5135814	100	39	0	0	112	150	76	114	8e-13	77.8
R115p5	@SRR447846.3727075	100	66	0	0	85	150	152	87	1e-28	131
R118p3	@SRR447834.3412419	100	43	0	0	1	43	43	1	2e-15	85.7	N
R118p3	@SRR447835.200934	100	29	0	0	1	29	124	152	1e-06	58
R118p3	@SRR447836.2130626	96.55	58	2	0	1	58	20	77	2e-19	99.6
R118p3	@SRR447837.4610	100	40	0	0	1	40	37	76	3e-13	79.8
R118p3	@SRR447838.10230084	100	40	0	0	1	40	116	77	3e-13	79.8
R118p3	@SRR447841.6213346	96.83	63	2	0	1	63	63	1	2e-22	109
R118p3	@SRR447842.12507231	100	35	0	0	1	35	42	76	3e-10	69.9
R118p3	@SRR447842.14744794	98.04	51	1	0	1	51	27	77	2e-17	93.7
R118p3	@SRR447842.15512928	100	30	0	0	1	30	106	77	3e-07	60
R118p3	@SRR447843.8050953	100	40	0	0	1	40	113	152	2e-13	79.8
R118p3	@SRR447844.16555934	97.26	73	2	0	1	73	80	152	4e-28	129
R118p3	@SRR447844.5014614	97.26	73	2	0	1	73	80	152	4e-28	129
R118p3	@SRR447846.5548585	100	28	0	0	1	28	28	1	5e-06	56
R118p5	@SRR447832.16992204	97.01	67	2	0	84	150	152	86	1e-24	117
R118p5	@SRR447833.10188732	97.1	69	2	0	82	150	152	84	8e-26	121
R118p5	@SRR447833.8104919	97.14	35	1	0	116	150	77	111	6e-08	61.9
R118p5	@SRR447834.3412419	97.37	38	1	0	113	150	76	39	5e-10	67.9
R118p5	@SRR447835.13773406	98.21	56	1	0	95	150	77	132	2e-20	103
R118p5	@SRR447835.13786071	96.83	63	2	0	88	150	77	139	4e-22	109
R118p5	@SRR447835.200934	98.08	52	1	0	99	150	77	128	5e-18	95.6
R118p5	@SRR447836.6010415	97.14	35	1	0	116	150	77	111	5e-08	61.9
R118p5	@SRR447837.17817241	97.33	75	2	0	76	150	1	75	3e-29	133
R118p5	@SRR447837.4610	97.56	41	1	0	110	150	1	41	2e-11	73.8
R118p5	@SRR447838.10230084	97.56	41	1	0	110	150	152	112	2e-11	73.8
R118p5	@SRR447842.12507231	97.83	46	1	0	105	150	1	46	2e-14	83.8
R118p5	@SRR447842.14744794	96.77	31	1	0	120	150	1	31	2e-05	54
R118p5	@SRR447842.15512928	94.12	51	3	0	100	150	152	102	1e-12	77.8
R118p5	@SRR447843.8050953	97.56	41	1	0	110	150	77	117	1e-11	73.8
R118p5	@SRR447845.29298	97.06	34	1	0	117	150	77	110	1e-07	60
R118p5	@SRR447846.19467697	98.21	56	1	0	95	150	1	56	2e-20	103
R118p5	@SRR447846.5548585	98.08	52	1	0	99	150	75	24	5e-18	95.6
R123p3	@SRR447834.18019875	100	61	0	0	1	61	16	76	4e-26	121	N
R123p3	@SRR447834.4693206	100	61	0	0	1	61	61	1	4e-26	121
R123p3	@SRR447835.11173544	100	51	0	0	1	51	126	76	9e-20	101
R123p3	@SRR447835.6398748	100	41	0	0	1	41	36	76	8e-14	81.8
R123p3	@SRR447836.12386515	100	60	0	0	1	60	134	75	3e-25	119
R123p3	@SRR447836.521922	100	27	0	0	1	27	103	77	1e-05	54
R123p3	@SRR447837.6332639	98.04	51	1	0	1	51	126	76	2e-17	93.7
R123p3	@SRR447838.14014249	100	35	0	0	1	35	42	76	3e-10	69.9
R123p3	@SRR447841.10686621	100	63	0	0	1	63	90	152	4e-27	125
R123p3	@SRR447842.19514310	100	64	0	0	1	64	13	76	2e-27	127
R123p3	@SRR447843.9472216	100	65	0	0	1	65	65	1	2e-28	129
R123p3	@SRR447844.975136	98.51	67	1	0	1	67	86	152	6e-27	125
R123p3	@SRR447846.8165459	100	41	0	0	1	41	112	152	8e-14	81.8
R123p3	@SRR447847.1640397	100	33	0	0	1	33	120	152	4e-09	65.9
R123p5	@SRR447831.1692339	100	63	0	0	88	150	77	139	4e-27	125
R123p5	@SRR447835.11173544	100	31	0	0	120	150	152	122	8e-08	61.9
R123p5	@SRR447835.6398748	97.5	40	1	0	111	150	1	40	8e-11	71.9
R123p5	@SRR447836.521922	100	54	0	0	97	150	152	99	1e-21	107
R123p5	@SRR447836.9161263	100	44	0	0	107	150	77	120	9e-16	87.7
R123p5	@SRR447837.6332639	96.77	31	1	0	120	150	152	122	2e-05	54
R123p5	@SRR447838.14014249	100	46	0	0	105	150	1	46	9e-17	91.7
R123p5	@SRR447838.16671251	100	71	0	0	80	150	1	71	1e-31	141
R123p5	@SRR447846.8165459	100	40	0	0	111	150	77	116	3e-13	79.8
R123p5	@SRR447847.1640397	97.92	48	1	0	103	150	77	124	1e-15	87.7
R130p3	@SRR447832.4111585	100	37	0	0	1	37	116	152	2e-11	73.8	N
R130p3	@SRR447832.9276905	94.44	72	4	0	1	72	5	76	9e-23	111
R130p3	@SRR447833.11966527	100	30	0	0	1	30	106	77	2e-07	60
R130p3	@SRR447834.3368368	100	53	0	0	1	53	53	1	2e-21	105
R130p3	@SRR447834.9668280	98.57	70	1	0	1	70	7	76	4e-29	131
R130p3	@SRR447840.8820604	100	28	0	0	1	28	104	77	3e-06	56
R130p3	@SRR447841.1609988	84.85	66	10	0	1	66	11	76	4e-05	52
R130p3	@SRR447841.660609	100	44	0	0	1	44	34	77	8e-16	87.7
R130p3	@SRR447844.10685930	100	63	0	0	1	63	139	77	6e-27	125
R130p3	@SRR447844.16531779	95.35	43	2	0	1	43	110	152	3e-10	69.9
R130p3	@SRR447844.6476103	100	43	0	0	1	43	118	76	5e-15	85.7
R130p5	@SRR447832.4111585	100	44	0	0	107	150	77	120	1e-15	87.7
R130p5	@SRR447833.11966527	100	51	0	0	100	150	152	102	7e-20	101
R130p5	@SRR447834.1094150	100	55	0	0	96	150	1	55	1e-22	109
R130p5	@SRR447834.3368368	100	28	0	0	123	150	76	49	2e-06	56
R130p5	@SRR447834.3954055	100	74	0	0	77	150	1	74	7e-34	147
R130p5	@SRR447835.18180849	94.67	75	4	0	76	150	152	78	1e-24	117
R130p5	@SRR447837.716939	100	44	0	0	107	150	77	120	1e-15	87.7
R130p5	@SRR447839.10257704	100	40	0	0	111	150	1	40	3e-13	79.8
R130p5	@SRR447841.660609	100	38	0	0	113	150	1	38	3e-12	75.8
R130p5	@SRR447844.1507555	100	33	0	0	118	150	77	109	5e-09	65.9
R130p5	@SRR447844.16531779	100	38	0	0	113	150	77	114	5e-12	75.8
R130p5	@SRR447844.6476103	97.44	39	1	0	112	150	152	114	3e-10	69.9
R144p3	@SRR447831.1885229	100	45	0	0	1	45	33	77	2e-16	89.7	N
R144p3	@SRR447832.18232765	100	76	0	0	1	76	76	1	1e-34	151
R144p3	@SRR447835.989390	100	51	0	0	1	51	51	1	9e-20	101
R144p3	@SRR447837.11946724	100	39	0	0	1	39	39	1	1e-12	77.8
R144p3	@SRR447837.1698773	98.25	57	1	0	1	57	133	77	1e-21	107
R144p3	@SRR447838.15372362	98.15	54	1	0	1	54	54	1	4e-19	99.6
R144p3	@SRR447839.14386393	100	59	0	0	1	59	59	1	1e-24	117
R144p3	@SRR447839.3671509	100	32	0	0	1	32	32	1	2e-08	63.9
R144p3	@SRR447845.1709089	100	54	0	0	1	54	54	1	6e-22	107
R144p5	@SRR447831.1885229	97.3	37	1	0	114	150	1	37	4e-09	65.9
R144p5	@SRR447832.2587367	100	60	0	0	91	150	152	93	4e-25	119
R144p5	@SRR447835.12256358	100	60	0	0	91	150	1	60	4e-25	119
R144p5	@SRR447835.989390	100	30	0	0	121	150	76	47	3e-07	60
R144p5	@SRR447837.11946724	100	42	0	0	109	150	76	35	2e-14	83.8
R144p5	@SRR447837.13090024	100	56	0	0	95	150	1	56	9e-23	111
R144p5	@SRR447838.15372362	100	27	0	0	124	150	76	50	2e-05	54
R144p5	@SRR447839.3671509	100	50	0	0	101	150	77	28	4e-19	99.6
R144p5	@SRR447840.755792	100	73	0	0	78	150	77	149	5e-33	145
R144p5	@SRR447845.1709089	100	27	0	0	124	150	76	50	8e-06	54
R147p3	@SRR447833.11416062	97.18	71	2	0	1	71	6	76	5e-27	125	N
R147p3	@SRR447835.4568369	97.96	49	1	0	1	49	49	1	3e-16	89.7
R147p3	@SRR447836.3192026	97.83	46	1	0	1	46	46	1	1e-14	83.8
R147p3	@SRR447836.5077084	100	31	0	0	1	31	46	76	5e-08	61.9
R147p3	@SRR447839.10450159	97.78	45	1	0	1	45	32	76	8e-14	81.8
R147p3	@SRR447840.4990658	97.78	45	1	0	1	45	32	76	6e-14	81.8
R147p3	@SRR447841.8261904	97.96	49	1	0	1	49	28	76	2e-16	89.7
R147p3	@SRR447842.13964216	98.11	53	1	0	1	53	53	1	1e-18	97.6
R147p3	@SRR447843.10987718	97.92	48	1	0	1	48	29	76	8e-16	87.7
R147p3	@SRR447844.13412746	96.55	58	2	0	1	58	94	151	4e-19	99.6
R147p3	@SRR447844.16657519	97.18	71	2	0	1	71	82	152	6e-27	125
R147p3	@SRR447845.128123	100	31	0	0	1	31	46	76	3e-08	61.9
R147p3	@SRR447846.4787902	93.75	48	3	0	1	48	29	76	8e-11	71.9
R147p3	@SRR447847.5093151	98.18	55	1	0	1	55	22	76	7e-20	101
R147p5	@SRR447833.8833326	97.44	39	1	0	112	150	76	114	2e-10	69.9
R147p5	@SRR447835.4568369	96.97	33	1	0	118	150	77	45	1e-06	58
R147p5	@SRR447836.3192026	97.14	35	1	0	116	150	76	42	5e-08	61.9
R147p5	@SRR447839.10450159	97.22	36	1	0	115	150	1	36	2e-08	63.9
R147p5	@SRR447840.4990658	94.44	36	2	0	115	150	1	36	3e-06	56
R147p5	@SRR447841.8261904	96.88	32	1	0	119	150	1	32	3e-06	56
R147p5	@SRR447843.10987718	96.97	33	1	0	118	150	1	33	7e-07	58
R147p5	@SRR447843.73032	97.3	37	1	0	114	150	77	113	3e-09	65.9
R147p5	@SRR447844.12547873	89.04	73	3	1	78	150	1	68	2e-14	83.8
R147p5	@SRR447846.4787902	96.97	33	1	0	118	150	1	33	1e-06	58
R147p5	@SRR447847.10278314	97.37	38	1	0	113	150	1	38	1e-09	67.9
R147p5	@SRR447847.5093151	100	26	0	0	125	150	1	26	6e-05	52
R20p3	@SRR447832.8543412	97.62	42	1	0	109	150	76	35	5e-12	75.8	Y
R20p3	@SRR447834.10745216	97.78	45	1	0	106	150	1	45	3e-14	81.8
R20p3	@SRR447834.15059097	98.04	51	1	0	100	150	1	51	9e-18	93.7
R20p3	@SRR447837.8889334	90.2	51	5	0	100	150	76	26	8e-08	61.9
R20p3	@SRR447845.931311	95.16	62	3	0	89	150	1	62	4e-20	101
R20p5	@SRR447832.14198878	100	47	0	0	1	47	30	76	2e-17	93.7
R20p5	@SRR447832.206037	100	30	0	0	1	30	106	77	3e-07	60
R20p5	@SRR447834.9832046	98.04	51	1	0	1	51	51	1	2e-18	95.6
R20p5	@SRR447837.13447001	85.48	62	9	0	1	62	63	2	8e-05	52
R20p5	@SRR447837.7215053	95	40	2	0	1	40	37	76	5e-09	65.9
R20p5	@SRR447839.18202824	96.1	77	3	0	1	77	152	76	4e-28	129
R20p5	@SRR447842.10501907	94.55	55	3	0	1	55	56	2	5e-15	85.7
R20p5	@SRR447842.3481816	100	55	0	0	1	55	22	76	4e-22	109
R24p3	@SRR447831.5147511	100	35	0	0	116	150	152	118	2e-10	69.9	N
R24p3	@SRR447831.8930764	100	33	0	0	118	150	1	33	4e-09	65.9
R24p3	@SRR447838.11705259	100	34	0	0	117	150	152	119	1e-09	67.9
R24p3	@SRR447838.13148966	97.73	44	1	0	107	150	1	44	3e-13	79.8
R24p3	@SRR447839.11729124	97.22	36	1	0	115	150	77	42	2e-08	63.9
R24p3	@SRR447842.17053230	100	32	0	0	119	150	152	121	2e-08	63.9
R24p3	@SRR447843.3464851	100	70	0	0	81	150	77	146	2e-31	139
R24p3	@SRR447844.14456076	98.61	72	1	0	79	150	75	146	6e-30	135
R24p3	@SRR447844.18094896	100	54	0	0	97	150	152	99	1e-21	107
R24p3	@SRR447847.320948	97.92	48	1	0	103	150	77	124	1e-15	87.7
R24p5	@SRR447831.11043427	100	66	0	0	1	66	66	1	7e-29	131
R24p5	@SRR447831.5147511	100	46	0	0	1	46	122	77	6e-17	91.7
R24p5	@SRR447831.8856283	100	64	0	0	1	64	140	77	1e-27	127
R24p5	@SRR447831.8930764	100	48	0	0	1	48	29	76	4e-18	95.6
R24p5	@SRR447836.6635709	98.33	60	1	0	1	60	135	76	6e-23	111
R24p5	@SRR447837.8056459	92.42	66	5	0	1	66	11	76	9e-17	91.7
R24p5	@SRR447838.11705259	100	47	0	0	1	47	123	77	2e-17	93.7
R24p5	@SRR447839.11729124	100	46	0	0	1	46	46	1	9e-17	91.7
R24p5	@SRR447842.17053230	100	51	0	0	1	51	125	75	9e-20	101
R24p5	@SRR447844.18094896	100	27	0	0	1	27	103	77	2e-05	54
R24p5	@SRR447847.320948	96.97	33	1	0	1	33	120	152	9e-07	58
R24p5	@SRR447847.6394277	98.41	63	1	0	1	63	90	152	1e-24	117
R28p3	@SRR447833.10530682	100	40	0	0	111	150	77	116	3e-13	79.8	N
R28p3	@SRR447833.6697875	100	36	0	0	115	150	75	110	6e-11	71.9
R28p3	@SRR447834.15058585	100	49	0	0	102	150	1	49	6e-19	97.6
R28p3	@SRR447834.16119826	100	51	0	0	100	150	1	51	4e-20	101
R28p3	@SRR447835.10250643	95.83	48	2	0	103	150	75	28	3e-13	79.8
R28p3	@SRR447835.4326840	100	31	0	0	120	150	1	31	8e-08	61.9
R28p3	@SRR447836.8685703	100	52	0	0	99	150	76	25	1e-20	103
R28p3	@SRR447837.8605323	100	56	0	0	95	150	76	21	9e-23	111
R28p3	@SRR447838.2182878	100	57	0	0	94	150	76	20	2e-23	113
R28p3	@SRR447841.11297060	100	62	0	0	89	150	1	62	1e-26	123
R28p3	@SRR447843.6218424	100	37	0	0	114	150	1	37	1e-11	73.8
R28p3	@SRR447843.9727735	100	69	0	0	82	150	76	144	1e-30	137
R28p3	@SRR447844.13098503	100	37	0	0	114	150	1	37	2e-11	73.8
R28p3	@SRR447844.256677	98.59	71	1	0	80	150	77	147	3e-29	133
R28p3	@SRR447845.6933371	98.59	71	1	0	80	150	77	147	1e-29	133
R28p3	@SRR447845.7951925	97.18	71	2	0	80	150	77	147	3e-27	125
R28p3	@SRR447846.11924023	100	69	0	0	82	150	76	144	2e-30	137
R28p3	@SRR447846.8527106	96.49	57	2	0	94	150	152	96	1e-18	97.6
R28p3	@SRR447847.9469662	100	36	0	0	115	150	75	110	6e-11	71.9
R28p5	@SRR447832.7896795	100	73	0	0	1	73	80	152	6e-33	145
R28p5	@SRR447833.10530682	97.56	41	1	0	1	41	112	152	4e-12	75.8
R28p5	@SRR447833.6697875	100	47	0	0	1	47	106	152	2e-17	93.7
R28p5	@SRR447834.15058585	100	32	0	0	1	32	45	76	8e-09	63.9
R28p5	@SRR447834.16119826	100	30	0	0	1	30	47	76	1e-07	60
R28p5	@SRR447835.10250643	100	32	0	0	1	32	32	1	2e-08	63.9
R28p5	@SRR447835.4326840	100	50	0	0	1	50	27	76	4e-19	99.6
R28p5	@SRR447836.8685703	100	29	0	0	1	29	29	1	8e-07	58
R28p5	@SRR447839.13150908	97.96	49	1	0	1	49	49	1	3e-16	89.7
R28p5	@SRR447841.11297060	100	69	0	0	1	69	145	77	1e-30	137
R28p5	@SRR447843.6218424	100	44	0	0	1	44	33	76	8e-16	87.7
R28p5	@SRR447844.13098503	97.73	44	1	0	1	44	33	76	3e-13	79.8
R28p5	@SRR447845.5329946	100	72	0	0	1	72	5	76	1e-32	143
R28p5	@SRR447847.9469662	100	47	0	0	1	47	106	152	2e-17	93.7
R29p3	@SRR447832.13698290	100	45	0	0	106	150	1	45	3e-16	89.7	N
R29p3	@SRR447833.13991537	97.37	76	2	0	75	150	152	77	5e-30	135
R29p3	@SRR447835.14950903	100	34	0	0	117	150	77	110	1e-09	67.9
R29p3	@SRR447835.18736210	98	50	1	0	101	150	151	102	9e-17	91.7
R29p3	@SRR447838.8094848	98.61	72	1	0	79	150	76	5	6e-30	135
R29p3	@SRR447839.8455630	100	30	0	0	121	150	77	106	3e-07	60
R29p3	@SRR447844.3938140	100	30	0	0	121	150	1	30	3e-07	60
R29p3	@SRR447846.2832576	97.14	35	1	0	116	150	76	42	8e-08	61.9
R29p3	@SRR447847.6392839	95.95	74	3	0	77	150	152	79	2e-26	123
R29p5	@SRR447835.14950903	97.83	46	1	0	1	46	106	151	2e-14	83.8
R29p5	@SRR447835.18736210	100	30	0	0	1	30	106	77	3e-07	60
R29p5	@SRR447841.1354956	92.96	71	2	1	1	71	85	152	8e-19	97.6
R29p5	@SRR447846.2832576	97.83	46	1	0	1	46	46	1	5e-15	85.7
R29p5	@SRR447847.8322416	95.31	64	0	1	1	64	137	77	3e-19	99.6
R35p5	@SRR447832.5633213	100	76	0	0	1	76	76	1	1e-34	151	N
R35p5	@SRR447832.5633213	100	27	0	0	1	27	126	152	2e-05	54
R35p5	@SRR447834.16067486	100	41	0	0	1	41	41	1	3e-14	81.8
R35p5	@SRR447835.12212538	100	73	0	0	1	73	73	1	7e-33	145
R35p5	@SRR447837.2622975	100	72	0	0	1	72	5	76	3e-32	143
R35p5	@SRR447837.642782	100	42	0	0	1	42	42	1	2e-14	83.8
R35p5	@SRR447837.6571075	100	48	0	0	1	48	105	152	6e-18	95.6
R35p5	@SRR447837.8628582	97.14	35	1	0	1	35	118	152	8e-08	61.9
R35p5	@SRR447840.13331097	100	44	0	0	1	44	33	76	9e-16	87.7
R35p5	@SRR447841.5245001	100	52	0	0	1	52	128	77	1e-20	103
R35p5	@SRR447842.13447684	100	69	0	0	1	69	145	77	2e-30	137
R35p5	@SRR447842.2721622	97.92	48	1	0	1	48	105	152	1e-15	87.7
R35p5	@SRR447845.2455840	97.78	45	1	0	1	45	45	1	9e-15	83.8
R35p5	@SRR447845.3708965	100	41	0	0	1	41	112	152	4e-14	81.8
R35p5	@SRR447846.12275793	95.71	70	3	0	1	70	7	76	4e-25	119
R37p3	@SRR447832.11981717	100	53	0	0	98	150	152	100	6e-21	105	N
R37p3	@SRR447833.6082231	100	27	0	0	124	150	1	27	1e-05	54
R37p3	@SRR447834.10971075	100	42	0	0	109	150	1	42	8e-15	83.8
R37p3	@SRR447841.8838247	100	44	0	0	107	150	1	44	8e-16	87.7
R37p3	@SRR447845.4123172	100	51	0	0	100	150	76	26	4e-20	101
R37p3	@SRR447846.5009634	97.62	42	1	0	109	150	77	118	5e-12	75.8
R37p3	@SRR447846.8081974	100	42	0	0	109	150	1	42	2e-14	83.8
R37p5	@SRR447831.13184778	100	47	0	0	1	47	123	77	2e-17	93.7
R37p5	@SRR447831.4018973	98.51	67	1	0	1	67	10	76	4e-27	125
R37p5	@SRR447832.11981717	100	28	0	0	1	28	104	77	5e-06	56
R37p5	@SRR447832.3713872	100	64	0	0	1	64	89	152	2e-27	127
R37p5	@SRR447834.10971075	94.74	38	2	0	1	38	38	75	1e-07	60
R37p5	@SRR447835.13299086	97.5	40	1	0	1	40	40	1	8e-11	71.9
R37p5	@SRR447839.3893513	98	50	1	0	1	50	51	2	9e-17	91.7
R37p5	@SRR447841.4929310	100	59	0	0	1	59	18	76	9e-25	117
R37p5	@SRR447841.8838247	100	37	0	0	1	37	40	76	1e-11	73.8
R37p5	@SRR447844.17011550	100	30	0	0	1	30	106	77	3e-07	60
R37p5	@SRR447845.4123172	100	30	0	0	1	30	30	1	1e-07	60
R37p5	@SRR447845.7401898	95.31	64	3	0	1	64	89	152	1e-20	103
R37p5	@SRR447846.8081974	100	38	0	0	1	38	38	75	5e-12	75.8
R37p5	@SRR447846.8448436	100	68	0	0	1	68	144	77	6e-30	135
R37p5	@SRR447847.3635376	100	53	0	0	1	53	53	1	4e-21	105
R40p3	@SRR447832.5120010	96.67	60	2	0	91	150	1	60	2e-20	103
R40p3	@SRR447832.8782596	97.26	73	2	0	78	150	152	80	4e-28	129	N
R40p3	@SRR447836.2550828	97.37	38	1	0	113	150	152	115	8e-10	67.9
R40p5	@SRR447834.5921423	95.08	61	3	0	1	61	61	1	6e-19	97.6
R40p5	@SRR447836.2550828	93.18	44	3	0	1	44	119	76	1e-08	63.9
R40p5	@SRR447837.5177947	93.65	63	4	0	1	63	138	76	2e-17	93.7
R40p5	@SRR447841.7388947	95.95	74	3	0	1	74	3	76	1e-26	123
R40p5	@SRR447847.6311371	94.44	72	4	0	1	72	148	77	7e-23	111
R46p3	@SRR447837.19203251	96.55	58	2	0	93	150	77	134	4e-19	99.6	Y
R46p5	@SRR447832.8346003	96.77	31	1	0	1	31	107	77	2e-05	54
R46p5	@SRR447836.7357454	97.14	35	1	0	1	35	43	77	5e-08	61.9
R46p5	@SRR447840.12590370	93.33	75	5	0	1	75	78	152	2e-22	109
R46p5	@SRR447840.8052967	98.48	66	1	0	1	66	66	1	2e-26	123
R46p5	@SRR447841.9840791	98.59	71	1	0	1	71	147	77	2e-29	133
R48p3	@SRR447831.8061864	100	54	0	0	97	150	76	129	1e-21	107	N
R48p3	@SRR447832.10668158	100	63	0	0	88	150	76	14	6e-27	125
R48p3	@SRR447832.2684241	100	69	0	0	82	150	152	84	2e-30	137
R48p3	@SRR447832.6576046	100	47	0	0	104	150	77	123	2e-17	93.7
R48p3	@SRR447833.9654277	100	35	0	0	116	150	152	118	2e-10	69.9
R48p3	@SRR447835.17908913	100	47	0	0	104	150	76	30	2e-17	93.7
R48p3	@SRR447837.11749750	98.44	64	1	0	87	150	77	140	4e-25	119
R48p3	@SRR447837.19747257	100	54	0	0	97	150	152	99	1e-21	107
R48p3	@SRR447837.7688005	100	49	0	0	102	150	76	124	1e-18	97.6
R48p3	@SRR447838.4945417	100	60	0	0	91	150	77	18	4e-25	119
R48p3	@SRR447838.7722025	100	69	0	0	82	150	1	69	2e-30	137
R48p3	@SRR447840.5982946	100	38	0	0	113	150	152	115	3e-12	75.8
R48p3	@SRR447844.8379501	98.18	55	1	0	96	150	76	22	9e-20	101
R48p3	@SRR447846.8706826	100	44	0	0	107	150	1	44	1e-15	87.7
R48p3	@SRR447846.9184521	100	46	0	0	105	150	1	46	9e-17	91.7
R48p3	@SRR447847.4846347	100	55	0	0	96	150	76	22	3e-22	109
R48p5	@SRR447831.8061864	100	28	0	0	1	28	125	152	3e-06	56
R48p5	@SRR447832.6576046	100	34	0	0	1	34	119	152	1e-09	67.9
R48p5	@SRR447833.12523450	100	61	0	0	1	61	137	77	8e-26	121
R48p5	@SRR447833.4254315	100	62	0	0	1	62	62	1	2e-26	123
R48p5	@SRR447833.9654277	100	46	0	0	1	46	122	77	7e-17	91.7
R48p5	@SRR447835.17908913	100	34	0	0	1	34	34	1	1e-09	67.9
R48p5	@SRR447835.9285314	100	74	0	0	1	74	74	1	2e-33	147
R48p5	@SRR447837.19747257	100	27	0	0	1	27	103	77	2e-05	54
R48p5	@SRR447837.7688005	100	33	0	0	1	33	120	152	5e-09	65.9
R48p5	@SRR447838.2073095	100	74	0	0	1	74	74	1	2e-33	147
R48p5	@SRR447840.5982946	100	43	0	0	1	43	119	77	4e-15	85.7
R48p5	@SRR447841.4742980	100	60	0	0	1	60	93	152	2e-25	119
R48p5	@SRR447844.8379501	100	26	0	0	1	26	26	1	7e-05	52
R48p5	@SRR447846.8706826	100	37	0	0	1	37	40	76	2e-11	73.8
R48p5	@SRR447846.9184521	100	35	0	0	1	35	42	76	3e-10	69.9
R48p5	@SRR447847.12763827	98.36	61	1	0	1	61	137	77	2e-23	113
R48p5	@SRR447847.4846347	100	26	0	0	1	26	26	1	6e-05	52
R4p3	@SRR447831.1875445	97.87	47	1	0	104	150	77	123	4e-15	85.7	Y
R4p3	@SRR447831.3572823	98.63	73	1	0	78	150	77	149	1e-30	137
R4p3	@SRR447832.14064982	96.88	32	1	0	119	150	1	32	5e-06	56
R4p3	@SRR447837.18597652	98.65	74	1	0	77	150	152	79	4e-31	139
R4p3	@SRR447840.10323024	98.39	62	1	0	89	150	77	138	4e-24	115
R4p3	@SRR447841.1699219	98.39	62	1	0	89	150	1	62	4e-24	115
R4p3	@SRR447841.1699219	97.22	36	1	0	115	150	152	117	1e-08	63.9
R4p3	@SRR447841.8122628	97.62	42	1	0	109	150	152	111	3e-12	75.8
R4p3	@SRR447843.10417418	98.39	62	1	0	89	150	77	16	4e-24	115
R4p3	@SRR447846.6880671	98.55	69	1	0	82	150	76	8	4e-28	129
R4p3	@SRR447846.8340961	98.57	70	1	0	81	150	76	7	1e-28	131
R4p3	@SRR447846.9676196	98.55	69	1	0	82	150	152	84	4e-28	129
R4p5	@SRR447835.11946830	97.92	48	1	0	1	48	124	77	1e-15	87.7
R4p5	@SRR447838.16359606	98.44	64	1	0	1	64	13	76	4e-25	119
R4p5	@SRR447838.7727985	98.21	56	1	0	1	56	21	76	2e-20	103
R4p5	@SRR447842.2044090	96.88	32	1	0	1	32	108	77	5e-06	56
R4p5	@SRR447844.17214501	98.11	53	1	0	1	53	24	76	1e-18	97.6
R4p5	@SRR447846.3066629	98.36	61	1	0	1	61	137	77	2e-23	113
R50p3	@SRR447831.5419140	97.67	43	1	0	108	150	1	43	9e-13	77.8	N
R50p3	@SRR447833.8564235	97.14	35	1	0	116	150	152	118	6e-08	61.9
R50p3	@SRR447834.6049723	97.37	38	1	0	113	150	1	38	5e-10	67.9
R50p3	@SRR447835.17847813	96.88	32	1	0	119	150	76	107	5e-06	56
R50p3	@SRR447836.10607805	97.14	35	1	0	116	150	152	118	5e-08	61.9
R50p3	@SRR447838.18251608	98.41	63	1	0	88	150	77	139	1e-24	117
R50p3	@SRR447839.5673532	97.3	37	1	0	114	150	1	37	5e-09	65.9
R50p3	@SRR447840.7364114	96.97	33	1	0	118	150	75	107	8e-07	58
R50p3	@SRR447841.8295076	98.33	60	1	0	91	150	76	17	6e-23	111
R50p3	@SRR447844.15117989	98.08	52	1	0	99	150	76	127	6e-18	95.6
R50p5	@SRR447835.12572560	93.59	78	4	1	1	78	77	1	1e-21	107
R55p3	@SRR447831.6581515	100	38	0	0	113	150	77	114	4e-12	75.8	N
R55p3	@SRR447838.5795965	97.96	49	1	0	102	150	1	49	3e-16	89.7
R55p3	@SRR447839.9154182	100	35	0	0	116	150	1	35	3e-10	69.9
R55p3	@SRR447841.6583400	94.81	77	4	0	74	150	76	152	6e-26	121
R55p3	@SRR447845.6174025	100	38	0	0	113	150	77	114	2e-12	75.8
R55p3	@SRR447846.15591650	100	34	0	0	117	150	152	119	1e-09	67.9
R55p5	@SRR447831.6581515	97.67	43	1	0	1	43	110	152	9e-13	77.8
R55p5	@SRR447841.315768	96.43	56	2	0	1	56	56	1	3e-18	95.6
R55p5	@SRR447841.6583400	95.77	71	3	0	1	71	71	1	9e-25	117
R55p5	@SRR447842.8708431	95.71	70	3	0	1	70	70	1	6e-24	115
R55p5	@SRR447846.15591650	97.83	46	1	0	1	46	123	78	2e-14	83.8
R60p3	@SRR447831.11113312	100	26	0	0	125	150	152	127	5e-05	52	N
R60p3	@SRR447831.12587018	100	43	0	0	108	150	1	43	4e-15	85.7
R60p3	@SRR447831.9912399	100	59	0	0	92	150	1	59	1e-24	117
R60p3	@SRR447833.6479317	100	43	0	0	108	150	1	43	4e-15	85.7
R60p3	@SRR447835.2853947	100	34	0	0	117	150	152	119	1e-09	67.9
R60p3	@SRR447837.16745692	100	68	0	0	83	150	1	68	7e-30	135
R60p3	@SRR447838.11542551	100	43	0	0	108	150	152	110	5e-15	85.7
R60p3	@SRR447842.17196501	100	34	0	0	117	150	152	119	1e-09	67.9
R60p3	@SRR447842.17381745	100	35	0	0	116	150	77	43	3e-10	69.9
R60p3	@SRR447843.1173965	100	36	0	0	115	150	1	36	5e-11	71.9
R60p3	@SRR447844.16616305	100	48	0	0	103	150	1	48	6e-18	95.6
R60p3	@SRR447844.4646401	100	66	0	0	85	150	75	10	1e-28	131
R60p3	@SRR447846.18913599	96.77	31	1	0	120	150	1	31	2e-05	54
R60p5	@SRR447831.11113312	100	55	0	0	1	55	131	77	3e-22	109
R60p5	@SRR447831.11533168	100	72	0	0	1	72	81	152	2e-32	143
R60p5	@SRR447831.12587018	100	38	0	0	1	38	39	76	4e-12	75.8
R60p5	@SRR447833.6479317	100	38	0	0	1	38	39	76	4e-12	75.8
R60p5	@SRR447835.17761782	100	72	0	0	1	72	148	77	3e-32	143
R60p5	@SRR447835.2853947	100	47	0	0	1	47	123	77	2e-17	93.7
R60p5	@SRR447836.9701097	100	72	0	0	1	72	81	152	2e-32	143
R60p5	@SRR447838.11542551	100	39	0	0	1	39	114	76	1e-12	77.8
R60p5	@SRR447842.17196501	100	47	0	0	1	47	123	77	2e-17	93.7
R60p5	@SRR447842.17381745	100	47	0	0	1	47	47	1	2e-17	93.7
R60p5	@SRR447843.1173965	100	46	0	0	1	46	32	77	5e-17	91.7
R60p5	@SRR447844.16616305	100	34	0	0	1	34	44	77	1e-09	67.9
R60p5	@SRR447846.14173695	100	55	0	0	1	55	55	1	4e-22	109
R60p5	@SRR447846.18913599	100	50	0	0	1	50	27	76	4e-19	99.6
R60p5	@SRR447847.12318764	100	64	0	0	1	64	64	1	1e-27	127
R66p3	@SRR447831.3767064	100	38	0	0	113	150	1	38	4e-12	75.8	N
R66p3	@SRR447832.4566456	100	27	0	0	124	150	1	27	2e-05	54
R66p3	@SRR447833.12449375	98.44	64	1	0	87	150	152	89	3e-25	119
R66p3	@SRR447833.14677855	100	38	0	0	113	150	1	38	4e-12	75.8
R66p3	@SRR447833.15295421	100	44	0	0	107	150	76	33	1e-15	87.7
R66p3	@SRR447833.8813030	100	36	0	0	115	150	152	117	6e-11	71.9
R66p3	@SRR447835.3052434	100	31	0	0	120	150	1	31	8e-08	61.9
R66p3	@SRR447837.6207009	100	28	0	0	123	150	77	104	5e-06	56
R66p3	@SRR447838.18521507	100	50	0	0	101	150	1	50	4e-19	99.6
R66p3	@SRR447842.2768956	100	28	0	0	123	150	77	104	5e-06	56
R66p3	@SRR447843.1817053	100	50	0	0	101	150	1	50	2e-19	99.6
R66p3	@SRR447843.2761263	100	57	0	0	94	150	76	20	1e-23	113
R66p3	@SRR447843.2853366	100	29	0	0	122	150	76	104	7e-07	58
R66p3	@SRR447843.2918718	100	29	0	0	122	150	76	104	7e-07	58
R66p3	@SRR447846.11112907	100	73	0	0	78	150	77	149	7e-33	145
R66p3	@SRR447846.7352598	100	28	0	0	123	150	1	28	5e-06	56
R66p3	@SRR447847.6804786	100	71	0	0	80	150	76	6	8e-32	141
R66p5	@SRR447831.3767064	100	42	0	0	1	42	34	75	1e-14	83.8
R66p5	@SRR447832.3626242	100	51	0	0	1	51	102	152	9e-20	101
R66p5	@SRR447832.4566456	100	54	0	0	1	54	23	76	1e-21	107
R66p5	@SRR447833.14677855	100	43	0	0	1	43	34	76	4e-15	85.7
R66p5	@SRR447833.15295421	100	37	0	0	1	37	37	1	2e-11	73.8
R66p5	@SRR447833.8813030	100	45	0	0	1	45	121	77	3e-16	89.7
R66p5	@SRR447835.3052434	100	52	0	0	1	52	27	78	2e-20	103
R66p5	@SRR447837.14618974	98.48	66	1	0	1	66	13	78	2e-26	123
R66p5	@SRR447837.6207009	100	53	0	0	1	53	100	152	6e-21	105
R66p5	@SRR447838.18521507	100	32	0	0	1	32	46	77	2e-08	63.9
R66p5	@SRR447840.11069163	100	56	0	0	1	56	56	1	6e-23	111
R66p5	@SRR447842.2768956	100	53	0	0	1	53	100	152	6e-21	105
R66p5	@SRR447843.1817053	100	32	0	0	1	32	46	77	1e-08	63.9
R66p5	@SRR447843.2853366	100	53	0	0	1	53	100	152	3e-21	105
R66p5	@SRR447843.2918718	100	53	0	0	1	53	100	152	3e-21	105
R66p5	@SRR447846.7352598	100	53	0	0	1	53	24	76	6e-21	105
R74p5	@SRR447832.6931357	97.14	35	1	0	1	35	43	77	7e-08	61.9	N
R74p5	@SRR447839.2468496	94.12	51	2	1	1	50	102	152	3e-10	69.9
R74p5	@SRR447842.6504002	95	60	2	1	1	59	136	77	1e-15	87.7
R74p5	@SRR447847.4174846	93.1	58	3	1	1	57	19	76	4e-12	75.8
R76p3	@SRR447836.6792426	100	34	0	0	117	150	152	119	8e-10	67.9	N
R76p3	@SRR447838.17834267	94.03	67	4	0	84	150	76	10	9e-20	101
R76p5	@SRR447832.6870622	100	75	0	0	1	75	78	152	4e-34	149
R76p5	@SRR447835.7940810	100	53	0	0	1	53	129	77	6e-21	105
R76p5	@SRR447836.2123663	100	63	0	0	1	63	14	76	4e-27	125
R76p5	@SRR447836.6792426	100	49	0	0	1	49	123	75	9e-19	97.6
R76p5	@SRR447839.12542358	97.96	49	1	0	1	49	125	77	3e-16	89.7
R76p5	@SRR447839.7813681	100	67	0	0	1	67	143	77	3e-29	133
R76p5	@SRR447843.2017575	98.59	71	1	0	1	71	82	152	2e-29	133
R78p3	@SRR447831.4479972	100	26	0	0	125	150	77	102	5e-05	52	N
R78p3	@SRR447833.13130303	100	42	0	0	109	150	1	42	2e-14	83.8
R78p3	@SRR447835.18673123	100	71	0	0	80	150	152	82	1e-31	141
R78p3	@SRR447835.2078569	100	75	0	0	76	150	76	2	4e-34	149
R78p3	@SRR447836.271506	100	55	0	0	96	150	152	98	2e-22	109
R78p3	@SRR447841.3480722	100	51	0	0	100	150	77	27	5e-20	101
R78p3	@SRR447841.4819054	100	53	0	0	98	150	152	100	3e-21	105
R78p3	@SRR447842.8448189	98.04	51	1	0	100	150	77	127	2e-17	93.7
R78p3	@SRR447843.8799077	98.55	69	1	0	82	150	76	8	2e-28	129
R78p3	@SRR447844.17860688	100	70	0	0	81	150	152	83	4e-31	139
R78p3	@SRR447844.5734519	100	75	0	0	76	150	152	78	4e-34	149
R78p3	@SRR447844.5837006	100	65	0	0	86	150	77	141	4e-28	129
R78p3	@SRR447845.6475664	100	76	0	0	75	150	1	76	5e-35	151
R78p3	@SRR447846.1265573	100	59	0	0	92	150	1	59	1e-24	117
R78p5	@SRR447831.4479972	98.21	56	0	1	1	56	98	152	4e-18	95.6
R78p5	@SRR447833.13130303	100	40	0	0	1	40	38	77	3e-13	79.8
R78p5	@SRR447835.7672405	100	60	0	0	1	60	135	76	4e-25	119
R78p5	@SRR447836.271506	100	27	0	0	1	27	102	76	1e-05	54
R78p5	@SRR447837.2937832	98.7	77	1	0	1	77	76	152	2e-33	147
R78p5	@SRR447841.3480722	100	31	0	0	1	31	31	1	5e-08	61.9
R78p5	@SRR447842.8448189	96.67	30	1	0	1	30	123	152	7e-05	52
R79p3	@SRR447835.14414282	96.67	60	2	0	91	150	1	60	2e-20	103	Y
R79p3	@SRR447837.512834	92.31	39	3	0	112	150	77	115	5e-06	56
R79p3	@SRR447840.12733209	97.01	67	2	0	84	150	78	144	1e-24	117
R79p3	@SRR447842.16945953	94.87	39	2	0	112	150	77	115	8e-08	61.9
R79p3	@SRR447842.86139	94.87	39	2	0	112	150	77	115	8e-08	61.9
R79p3	@SRR447843.1686931	93.88	49	3	0	102	150	1	49	1e-11	73.8
R79p3	@SRR447844.3135672	96.77	62	2	0	89	150	1	62	1e-21	107
R79p3	@SRR447846.1410128	96.77	62	2	0	89	150	1	62	1e-21	107
R79p3	@SRR447846.7946873	96.77	62	2	0	89	150	76	15	1e-21	107
R79p5	@SRR447832.12180971	100	33	0	0	1	33	33	1	5e-09	65.9
R79p5	@SRR447833.11952580	94.74	38	2	0	1	38	115	152	2e-07	60
R79p5	@SRR447835.5002298	100	31	0	0	1	31	45	75	8e-08	61.9
R79p5	@SRR447837.7172474	100	27	0	0	1	27	52	78	2e-05	54
R79p5	@SRR447843.5824318	100	34	0	0	1	34	34	1	7e-10	67.9
R79p5	@SRR447844.10623910	100	36	0	0	1	36	112	77	8e-11	71.9
R79p5	@SRR447844.12585043	96.61	59	2	0	1	59	134	76	9e-20	101
R79p5	@SRR447844.7372572	94.83	58	3	0	1	58	135	78	9e-17	91.7
R79p5	@SRR447844.8670859	96.55	58	2	0	1	58	58	1	4e-19	99.6
R79p5	@SRR447846.17239114	96.08	51	2	0	1	51	27	77	5e-15	85.7
R79p5	@SRR447846.8026512	100	38	0	0	1	38	115	152	5e-12	75.8
R7p5	@SRR447838.14917960	100	39	0	0	1	39	39	1	1e-12	77.8	N
R81p3	@SRR447833.11099020	94.52	73	3	1	79	150	1	73	4e-21	105
R81p3	@SRR447833.86009	94.67	75	3	1	77	150	152	78	3e-22	109
R81p3	@SRR447833.8635471	91.84	49	4	0	102	150	152	104	4e-09	65.9	Y
R81p3	@SRR447834.6686278	93.75	64	3	1	88	150	1	64	5e-16	87.7
R81p3	@SRR447841.11439467	94.67	75	3	1	77	150	1	75	2e-22	109
R81p3	@SRR447841.675284	94.52	73	3	1	79	150	1	73	3e-21	105
R81p3	@SRR447843.6006396	94.52	73	3	1	79	150	77	149	3e-21	105
R81p3	@SRR447844.11603157	94.52	73	3	1	79	150	77	149	6e-21	105
R81p3	@SRR447844.15521509	93.44	61	3	1	91	150	1	61	8e-14	81.8
R81p5	@SRR447835.5551927	94.74	57	1	1	1	57	22	76	2e-14	83.8
R81p5	@SRR447837.15438523	94.83	58	1	1	1	58	97	152	5e-15	85.7
R81p5	@SRR447839.12501983	95.38	65	1	1	1	65	90	152	4e-19	99.6
R81p5	@SRR447841.2031683	95.08	61	1	1	1	61	94	152	5e-17	91.7
R81p5	@SRR447842.3010271	100	26	0	0	1	26	127	152	7e-05	52
R81p5	@SRR447847.13676506	95.52	67	1	1	1	67	14	78	2e-20	103
R87p3	@SRR447831.11163323	100	38	0	0	113	150	1	38	4e-12	75.8
R87p3	@SRR447831.137681	100	30	0	0	121	150	152	123	2e-07	60	N
R87p3	@SRR447834.10265582	100	49	0	0	102	150	1	49	6e-19	97.6
R87p3	@SRR447835.17267502	100	68	0	0	83	150	1	68	6e-30	135
R87p3	@SRR447835.2855589	100	29	0	0	122	150	152	124	1e-06	58
R87p3	@SRR447837.1212808	100	41	0	0	110	150	77	117	8e-14	81.8
R87p3	@SRR447837.8764680	100	37	0	0	114	150	1	37	2e-11	73.8
R87p3	@SRR447838.11939632	100	37	0	0	114	150	1	37	2e-11	73.8
R87p3	@SRR447838.6294134	100	37	0	0	114	150	77	113	2e-11	73.8
R87p3	@SRR447842.15589864	100	29	0	0	122	150	1	29	1e-06	58
R87p3	@SRR447843.811124	100	53	0	0	98	150	1	53	3e-21	105
R87p3	@SRR447844.6665075	100	27	0	0	124	150	1	27	2e-05	54
R87p3	@SRR447845.2670044	100	57	0	0	94	150	77	133	1e-23	113
R87p3	@SRR447846.15297315	100	70	0	0	81	150	152	83	4e-31	139
R87p3	@SRR447846.7724427	100	57	0	0	94	150	77	133	2e-23	113
R95p5	@SRR447832.15095624	96.08	51	2	0	1	51	51	1	5e-15	85.7	Y
R95p5	@SRR447834.135814	96.15	52	2	0	1	52	52	1	5e-16	87.7
R95p5	@SRR447845.195773	96.55	58	2	0	1	58	134	77	2e-19	99.6
R95p5	@SRR447846.10552934	96	50	2	0	1	50	103	152	2e-14	83.8
R97p3	@SRR447832.5579910	98.15	54	1	0	97	150	152	99	3e-19	99.6	Y
R97p3	@SRR447834.17031634	100	26	0	0	125	150	1	26	3e-05	52
R97p3	@SRR447841.4694917	97.5	40	1	0	111	150	77	116	5e-11	71.9
R97p3	@SRR447842.5748391	97.87	47	1	0	104	150	76	30	5e-15	85.7
R97p3	@SRR447847.13025777	94.67	75	4	0	76	150	1	75	1e-24	117
R97p5	@SRR447831.7549714	98.57	70	0	1	1	70	69	1	2e-26	123
R97p5	@SRR447833.496271	98.36	61	0	1	1	61	60	1	4e-21	105
R97p5	@SRR447833.7232240	98.44	64	0	1	1	64	14	76	7e-23	111
R97p5	@SRR447834.7719354	100	31	0	0	1	31	31	1	3e-08	61.9
R97p5	@SRR447842.12937901	98.39	62	0	1	1	62	137	77	1e-21	107
M162W
B10r14p3	@SRR447854.1360413	100	46	0	0	1	46	132	87	7e-17	91.7	Y
B10r14p3	@SRR447854.2287259	100	50	0	0	1	50	136	87	3e-19	99.6
B10r14p3	@SRR447855.4017385	100	39	0	0	1	39	39	1	2e-12	77.8
B10r14p3	@SRR447855.6044942	100	50	0	0	1	50	50	1	6e-19	99.6
B10r14p5	@SRR447853.9329784	100	42	0	0	209	250	76	35	3e-14	83.8
B10r14p5	@SRR447855.4841244	100	71	0	0	180	250	86	16	2e-31	141
B1r12p3	@SRR447853.4202329	98.08	52	1	0	1	52	101	152	8e-18	95.6	N
B1r12p5	@SRR447853.4202329	100	29	0	0	222	250	77	105	2e-06	58
B1r12p5	@SRR447853.7489744	100	59	0	0	192	250	152	94	2e-24	117
B1r16p3	@SRR447854.5929509	100	69	0	0	1	69	104	172	1e-30	137	Y
B1r16p3	@SRR447855.9086897	100	48	0	0	1	48	48	1	9e-18	95.6
B1r16p5	@SRR447853.382376	100	30	0	0	221	250	152	123	4e-07	60
B1r16p5	@SRR447854.495431	100	43	0	0	208	250	87	129	4e-15	85.7
B1r16p5	@SRR447854.495431	96.97	33	1	0	218	250	86	54	1e-06	58
B1r16p5	@SRR447855.5109001	100	36	0	0	215	250	172	137	1e-10	71.9
B1r16p5	@SRR447855.7249744	100	66	0	0	185	250	1	66	2e-28	131
B1r18p3	@SRR447855.10468535	97.56	82	2	0	1	82	7	88	3e-33	147	N
B1r28p3	@SRR447853.1371899	100	48	0	0	1	48	48	1	8e-18	95.6	Y
B1r28p3	@SRR447853.15887214	100	56	0	0	1	56	21	76	1e-22	111
B1r28p3	@SRR447853.7439071	100	40	0	0	1	40	40	1	5e-13	79.8
B1r28p3	@SRR447854.2673588	92.94	85	6	0	1	85	171	87	8e-26	121
B1r28p3	@SRR447854.5130810	98.7	77	1	0	1	77	11	87	6e-33	145
B2r13p3	@SRR447854.3705460	100	27	0	0	1	27	61	87	2e-05	54	Y
B2r13p5	@SRR447855.9637395	100	35	0	0	216	250	87	121	5e-10	69.9
B2r21p3	@SRR447854.3850629	100	70	0	0	1	70	156	87	3e-31	139	Y
B2r21p5	@SRR447853.2754107	100	31	0	0	220	250	77	107	1e-07	61.9
B2r21p5	@SRR447853.4480582	100	32	0	0	219	250	77	46	3e-08	63.9
B2r21p5	@SRR447855.8905339	100	55	0	0	196	250	1	55	6e-22	109
B3r10p3	@SRR447853.8697415	100	61	0	0	1	61	16	76	1e-25	121	Y
B3r10p3	@SRR447855.5812076	98.51	67	1	0	1	67	152	86	1e-26	125
B3r10p3	@SRR447855.6424742	94.03	67	4	0	1	67	152	86	1e-19	101
B3r10p5	@SRR447853.10376182	100	73	0	0	178	250	77	149	1e-32	145
B3r10p5	@SRR447853.15738529	100	34	0	0	217	250	1	34	2e-09	67.9
B3r10p5	@SRR447853.8115867	100	49	0	0	202	250	77	125	2e-18	97.6
B3r10p5	@SRR447854.7586548	100	58	0	0	193	250	172	115	5e-24	115
B3r10p5	@SRR447855.13116841	94.23	52	3	0	199	250	87	138	5e-13	79.8
B3r10p5	@SRR447855.5114068	100	57	0	0	194	250	86	142	4e-23	113
B3r9p3	@SRR447854.3819605	100	82	0	0	1	82	168	87	2e-38	163	Y
B3r9p3	@SRR447855.1903631	100	83	0	0	1	83	169	87	1e-38	165
B4r16p3	@SRR447853.7459615	100	27	0	0	1	27	103	77	3e-05	54	Y
B4r16p5	@SRR447854.3600472	100	66	0	0	185	250	172	107	8e-29	131
B4r16p5	@SRR447855.8173488	100	75	0	0	176	250	172	98	7e-34	149
B4r22p3	@SRR447855.2412590	98.8	83	1	0	1	83	83	1	3e-36	157	Y
B4r22p5	@SRR447855.1653360	100	78	0	0	173	250	87	164	1e-35	155
B5r12p5	@SRR447853.1107405	96.97	33	1	0	218	250	1	33	2e-06	58	N
B5r12p5	@SRR447853.13390063	96.77	31	1	0	220	250	77	107	3e-05	54
B5r12p5	@SRR447853.4221482	96.77	62	2	0	189	250	75	136	2e-21	107
B5r12p5	@SRR447853.7388965	95.77	71	3	0	180	250	76	6	2e-24	117
B5r13p5	@SRR447853.11748390	98.15	54	1	0	197	250	77	24	5e-19	99.6	N
B5r13p5	@SRR447855.7121049	97.83	46	1	0	205	250	172	127	3e-14	83.8
B5r15p3	@SRR447854.2880303	100	33	0	0	1	33	119	87	4e-09	65.9	N
B5r15p3	@SRR447854.4775587	100	26	0	0	1	26	112	87	6e-05	52
B5r15p5	@SRR447854.2880303	100	58	0	0	193	250	172	115	5e-24	115
B5r15p5	@SRR447854.3404246	100	77	0	0	174	250	172	96	2e-35	153
B5r15p5	@SRR447854.4775587	100	65	0	0	186	250	172	108	3e-28	129
B6r1p3	@SRR447853.6594777	98.15	54	1	0	1	54	23	76	5e-19	99.6	N
B6r1p3	@SRR447853.9288123	98.21	56	1	0	1	56	97	152	3e-20	103
B7r18p3	@SRR447854.131153	95	40	2	0	1	40	40	1	2e-08	63.9	N
B7r18p3	@SRR447854.2983396	95.52	67	3	0	1	67	67	1	3e-22	109
B7r18p5	@SRR447854.131153	98.04	51	1	0	200	250	86	36	2e-17	93.7
B7r18p5	@SRR447854.2983396	95.65	69	3	0	182	250	87	155	2e-23	113
B7r18p5	@SRR447855.1865553	97.06	34	1	0	217	250	87	120	5e-07	60
B7r18p5	@SRR447855.2517336	95.4	87	4	0	164	250	172	86	2e-31	141
B7r18p5	@SRR447855.4664610	96	75	3	0	176	250	88	162	1e-26	125
R104p3	@SRR447855.14761296	100	31	0	0	120	150	1	31	7e-08	61.9	N
R104p5	@SRR447855.405935	92.96	71	5	0	1	71	71	1	8e-20	101
R105p3	@SRR447853.5656591	100	32	0	0	119	150	1	32	2e-08	63.9
R105p3	@SRR447853.5903908	100	56	0	0	95	150	77	132	8e-23	111	N
R105p3	@SRR447855.10837560	100	86	0	0	65	150	172	87	1e-40	170
R105p5	@SRR447853.12314360	98.44	64	1	0	1	64	64	1	3e-25	119
R105p5	@SRR447853.5656591	97.96	49	1	0	1	49	28	76	3e-16	89.7
R105p5	@SRR447855.1577534	98.48	66	1	0	1	66	152	87	2e-26	123
R106p3	@SRR447853.6865733	100	39	0	0	112	150	76	38	1e-12	77.8	N
R106p3	@SRR447854.1784588	100	27	0	0	124	150	85	111	9e-06	54
R106p3	@SRR447855.15116745	96.49	57	2	0	94	150	1	57	1e-18	97.6
R106p5	@SRR447853.6865733	100	42	0	0	1	42	42	1	2e-14	83.8
R106p5	@SRR447854.1784588	100	66	0	0	1	66	107	172	5e-29	131
R106p5	@SRR447855.15116745	100	34	0	0	1	34	53	86	1e-09	67.9
R115p3	@SRR447853.15448324	100	32	0	0	1	32	32	1	2e-08	63.9
R115p3	@SRR447853.6739598	100	42	0	0	1	42	111	152	2e-14	83.8	N
R115p3	@SRR447854.7922746	100	64	0	0	1	64	150	87	7e-28	127
R115p3	@SRR447855.14063173	100	79	0	0	1	79	94	172	2e-36	157
R115p5	@SRR447853.15448324	100	51	0	0	100	150	78	28	7e-20	101
R115p5	@SRR447853.6739598	100	39	0	0	112	150	77	115	1e-12	77.8
R115p5	@SRR447854.7922746	100	27	0	0	124	150	172	146	9e-06	54
R118p3	@SRR447855.12246457	100	71	0	0	1	71	16	86	1e-31	141	N
R118p3	@SRR447855.6654069	97.5	40	1	0	1	40	47	86	7e-11	71.9
R118p5	@SRR447855.6654069	100	51	0	0	100	150	1	51	8e-20	101
R130p3	@SRR447853.14988143	98.31	59	1	0	1	59	59	1	3e-22	109	N
R130p3	@SRR447855.12278876	100	31	0	0	1	31	31	1	7e-08	61.9
R130p5	@SRR447855.10813028	98.59	71	1	0	80	150	87	157	2e-29	133
R130p5	@SRR447855.12278876	95	60	3	0	91	150	86	27	5e-18	95.6
R144p3	@SRR447853.11085757	100	31	0	0	1	31	31	1	6e-08	61.9
R144p3	@SRR447853.13878621	100	46	0	0	1	46	31	76	7e-17	91.7	N
R144p3	@SRR447855.7093362	100	32	0	0	1	32	32	1	2e-08	63.9
R144p5	@SRR447853.11085757	100	50	0	0	101	150	76	27	3e-19	99.6
R144p5	@SRR447853.13878621	100	35	0	0	116	150	1	35	3e-10	69.9
R144p5	@SRR447855.7093362	100	58	0	0	93	150	85	28	6e-24	115
R147p3	@SRR447853.15359272	100	44	0	0	1	44	33	76	1e-15	87.7	Y
R147p3	@SRR447855.11473250	100	41	0	0	1	41	41	1	8e-14	81.8
R20p3	@SRR447853.1668306	100	29	0	0	122	150	152	124	1e-06	58
R20p3	@SRR447853.2726632	100	39	0	0	112	150	152	114	1e-12	77.8	N
R20p3	@SRR447854.120101	100	82	0	0	69	150	86	5	1e-38	163
R20p3	@SRR447855.11717405	100	85	0	0	66	150	87	171	4e-40	168
R20p3	@SRR447855.5849185	98.46	65	1	0	86	150	87	151	9e-26	121
R20p5	@SRR447853.2726632	100	42	0	0	1	42	118	77	2e-14	83.8
R24p3	@SRR447853.5354116	96.67	60	0	1	91	150	152	95	1e-18	97.6	N
R24p3	@SRR447854.702548	100	27	0	0	124	150	172	146	9e-06	54
R24p5	@SRR447854.1874904	96.47	85	3	0	1	85	1	85	2e-34	149
R24p5	@SRR447854.702548	98.44	64	1	0	1	64	150	87	2e-25	119
R24p5	@SRR447855.14806376	94.29	70	4	0	1	70	17	86	1e-21	107
R24p5	@SRR447855.7414261	97.83	46	1	0	1	46	127	172	2e-14	83.8
R24p5	@SRR447855.7974820	97.87	47	1	0	1	47	47	1	5e-15	85.7
R28p3	@SRR447855.4081436	98.68	76	1	0	75	150	87	162	2e-32	143	N
R29p3	@SRR447854.6697252	98.28	58	1	0	93	150	87	144	7e-22	107	N
R35p5	@SRR447853.3600611	96.08	51	2	0	1	51	51	1	4e-15	85.7	Y
R40p3	@SRR447853.13657487	97.22	72	2	0	79	150	77	148	1e-27	127
R40p3	@SRR447855.11281645	96	50	2	0	101	150	87	136	2e-14	83.8	N
R40p5	@SRR447855.15222108	95.65	69	3	0	1	69	18	86	2e-23	113
R46p5	@SRR447853.2038685	97.37	38	1	0	1	38	114	77	1e-09	67.9	Y
R48p5	@SRR447855.10820761	96.72	61	2	0	1	61	26	86	5e-21	105	Y
R48p5	@SRR447855.13473829	96.08	51	2	0	1	51	137	87	5e-15	85.7
R4p3	@SRR447853.12393291	97.62	42	1	0	109	150	76	35	4e-12	75.8	Y
R4p5	@SRR447853.3663881	97.67	43	1	0	1	43	110	152	1e-12	77.8
R4p5	@SRR447855.14697773	97.26	73	2	0	1	73	73	1	4e-28	129
R4p5	@SRR447855.14697773	98.21	56	1	0	1	56	117	172	2e-20	103
R55p3	@SRR447853.14751726	96.92	65	2	0	86	150	1	65	2e-23	113
R55p3	@SRR447853.3537152	97.06	68	2	0	83	150	152	85	3e-25	119	N
R55p3	@SRR447854.2122770	96.1	77	3	0	74	150	87	11	2e-28	129
R55p3	@SRR447854.6272586	94.03	67	4	0	84	150	1	67	4e-20	101
R55p3	@SRR447855.1177660	92.59	54	4	0	97	150	85	32	5e-12	75.8
R60p3	@SRR447853.11439936	100	64	0	0	87	150	1	64	1e-27	127	N
R60p3	@SRR447853.385615	100	55	0	0	96	150	152	98	3e-22	109
R60p3	@SRR447855.11667648	100	36	0	0	115	150	86	51	7e-11	71.9
R60p3	@SRR447855.7483555	100	38	0	0	113	150	86	123	5e-12	75.8
R60p5	@SRR447853.385615	100	26	0	0	1	26	102	77	6e-05	52
R60p5	@SRR447855.11667648	100	55	0	0	1	55	55	1	3e-22	109
R60p5	@SRR447855.7483555	98.15	54	1	0	1	54	119	172	3e-19	99.6
R66p3	@SRR447853.4436748	100	28	0	0	123	150	152	125	4e-06	56
R66p3	@SRR447853.9495840	100	69	0	0	82	150	1	69	1e-30	137	N
R66p3	@SRR447854.5182018	100	48	0	0	103	150	87	40	3e-18	95.6
R66p5	@SRR447853.4436748	100	53	0	0	1	53	129	77	5e-21	105
R66p5	@SRR447854.5182018	100	44	0	0	1	44	44	1	6e-16	87.7
R66p5	@SRR447855.12984584	100	67	0	0	1	67	21	87	2e-29	133
R74p5	@SRR447854.7859437	97.83	46	0	1	1	45	132	87	2e-12	75.8	N
R76p3	@SRR447853.10249171	100	49	0	0	102	150	1	49	1e-18	97.6	N
R76p3	@SRR447853.1215553	100	73	0	0	78	150	78	6	6e-33	145
R76p3	@SRR447854.871901	100	71	0	0	80	150	86	16	5e-32	141
R76p3	@SRR447855.4020634	100	60	0	0	91	150	87	146	4e-25	119
R76p5	@SRR447853.10249171	100	32	0	0	1	32	45	76	2e-08	63.9
R76p5	@SRR447853.16169885	100	66	0	0	1	66	87	152	8e-29	131
R76p5	@SRR447855.4020634	96.77	31	1	0	1	31	142	172	2e-05	54
R78p3	@SRR447854.6686425	100	86	0	0	65	150	1	86	6e-41	170
R78p3	@SRR447855.7118116	100	47	0	0	104	150	172	126	2e-17	93.7	N
R78p3	@SRR447855.9114735	100	84	0	0	67	150	172	89	2e-39	167
R78p5	@SRR447854.6686425	100	86	0	0	1	86	170	85	6e-41	170
R79p3	@SRR447854.6288816	97.01	67	2	0	84	150	1	67	7e-25	117	Y
R87p3	@SRR447853.5248752	97.3	37	1	0	114	150	77	113	4e-09	65.9	N
R87p3	@SRR447855.4335842	98.77	81	1	0	70	150	87	167	3e-35	153
R87p5	@SRR447853.10854776	96.83	63	2	0	1	63	14	76	3e-22	109
R87p5	@SRR447853.5248752	95.45	44	2	0	1	44	109	152	7e-11	71.9
R95p5	@SRR447853.11780027	96.43	56	2	0	1	56	132	77	5e-18	95.6	Y
R95p5	@SRR447855.8322073	93.33	45	3	0	1	45	45	1	5e-09	65.9
R97p3	@SRR447853.14349290	98.28	58	1	0	93	150	1	58	1e-21	107	Y
R97p3	@SRR447854.3258812	97.3	74	2	0	77	150	1	74	5e-29	131
KI3
B10r14p5	@SRR447877.11127301	100	38	0	0	213	250	77	114	7e-12	75.8	Y
B1r12p3	@SRR447877.5981276	97.44	39	1	0	1	39	39	77	4e-10	69.9	N
B1r12p3	@SRR447878.17385322	98.18	55	1	0	1	55	98	152	2e-19	101
B1r12p3	@SRR447878.25496309	98.63	73	1	0	1	73	73	1	1e-30	137
B1r12p5	@SRR447877.5981276	100	43	0	0	208	250	1	43	7e-15	85.7
B1r16p3	@SRR447878.2520848	98.25	57	1	0	1	57	96	152	1e-20	105	Y
B1r16p5	@SRR447877.329666	100	72	0	0	179	250	78	7	3e-32	143
B1r16p5	@SRR447878.23284559	100	51	0	0	200	250	78	28	2e-19	101
B1r16p5	@SRR447877.1037526	100	59	0	0	192	250	1	59	2e-24	117
B1r18p3	@SRR447878.28949009	95.12	41	2	0	1	41	112	152	4e-09	65.9	N
B1r18p3	@SRR447878.7957424	97.1	69	2	0	1	69	8	76	2e-25	121
B1r18p3	@SRR447878.8842100	97.37	76	2	0	1	76	150	75	1e-29	135
B1r28p3	@SRR447877.9549639	100	48	0	0	1	48	48	1	7e-18	95.6	Y
B1r28p3	@SRR447878.18650417	100	61	0	0	1	61	17	77	2e-25	121
B2r13p3	@SRR447878.2997952	100	41	0	0	1	41	41	1	2e-13	81.8	Y
B2r21p3	@SRR447877.8984904	91.67	48	4	0	1	48	105	152	2e-08	63.9	Y
B2r21p5	@SRR447877.6048425	100	26	0	0	225	250	77	102	9e-05	52
B3r10p3	@SRR447877.13721196	100	55	0	0	1	55	131	77	5e-22	109	Y
B3r10p3	@SRR447878.27775135	96.77	31	1	0	1	31	107	77	2e-05	54
B3r10p5	@SRR447877.11617004	100	69	0	0	182	250	152	84	2e-30	137
B3r9p3	@SRR447877.7793325	100	72	0	0	1	72	6	77	3e-32	143	Y
B3r9p3	@SRR447878.10447263	100	62	0	0	1	62	16	77	5e-26	123
B4r22p5	@SRR447877.11701289	100	57	0	0	194	250	76	20	3e-23	113	Y
B4r22p5	@SRR447878.7319099	94.67	75	4	0	176	250	77	151	3e-24	117
B4r25p5	@SRR447877.12833632	100	35	0	0	216	250	152	118	4e-10	69.9	Y
B4r25p5	@SRR447878.26926741	100	51	0	0	200	250	1	51	8e-20	101
B5r12p5	@SRR447877.6307637	100	59	0	0	192	250	1	59	2e-24	117	Y
B5r12p5	@SRR447878.15563858	100	72	0	0	179	250	77	148	6e-32	143
B5r13p5	@SRR447877.9957531	100	63	0	0	188	250	76	14	8e-27	125	Y
B5r13p5	@SRR447878.9673001	98.48	66	1	0	185	250	152	87	5e-26	123
B5r15p3	@SRR447878.32227753	94.12	51	3	0	1	51	127	77	1e-12	77.8	N
B5r15p3	@SRR447878.32227753	92.31	39	3	0	1	39	38	76	2e-05	54
B5r15p3	@SRR447878.5749789	94.12	51	3	0	1	51	51	1	3e-12	77.8
B5r15p3	@SRR447878.8500285	90.91	44	4	0	1	44	44	1	1e-05	56
B7r18p3	@SRR447878.27711302	100	29	0	0	1	29	105	77	1e-06	58	Y
R105p3	@SRR447877.8741526	100	75	0	0	76	150	152	78	3e-34	149
R105p5	@SRR447877.12704549	100	59	0	0	1	59	59	1	1e-24	117	Y
R105p5	@SRR447878.32226106	98.21	56	1	0	1	56	97	152	1e-20	103
R105p5	@SRR447878.9863456	100	38	0	0	1	38	39	76	6e-12	75.8
R106p3	@SRR447878.14673010	100	33	0	0	118	150	76	44	6e-09	65.9
R106p3	@SRR447878.1685969	100	27	0	0	124	150	77	103	2e-05	54
R106p3	@SRR447878.22178627	98.59	71	1	0	80	150	77	147	3e-29	133	N
R106p3	@SRR447878.8332575	97.92	48	1	0	103	150	152	105	2e-15	87.7
R106p5	@SRR447878.12087168	100	74	0	0	1	74	150	77	2e-33	147
R106p5	@SRR447878.14673010	100	48	0	0	1	48	48	1	7e-18	95.6
R106p5	@SRR447878.15377193	100	58	0	0	1	58	19	76	7e-24	115
R106p5	@SRR447878.1685969	94.44	54	3	0	1	54	99	152	3e-14	83.8
R106p5	@SRR447878.19501397	100	66	0	0	1	66	142	77	1e-28	131
R106p5	@SRR447878.28041062	100	68	0	0	1	68	144	77	3e-30	135
R106p5	@SRR447878.8332575	100	34	0	0	1	34	109	76	1e-09	67.9
R115p3	@SRR447878.31961557	97.62	42	1	0	1	42	111	152	2e-12	75.8	N
R115p5	@SRR447878.31961557	100	39	0	0	112	150	77	115	6e-13	77.8
R118p3	@SRR447878.16493702	100	66	0	0	1	66	87	152	1e-28	131
R118p3	@SRR447878.28408405	100	62	0	0	1	62	138	77	1e-26	123
R118p3	@SRR447878.33027579	95.52	67	3	0	1	67	142	76	2e-22	109	N
R118p5	@SRR447878.31184626	97.62	42	1	0	109	150	77	118	2e-12	75.8
R118p5	@SRR447878.4953519	100	63	0	0	88	150	1	63	7e-27	125
R123p3	@SRR447877.11699125	95.08	61	3	0	1	61	61	1	1e-18	97.6	N
R130p3	@SRR447878.25300713	97.56	41	1	0	1	41	36	76	1e-11	73.8
R130p3	@SRR447878.27135157	100	57	0	0	1	57	57	1	1e-23	113	N
R130p3	@SRR447878.3630669	100	39	0	0	1	39	38	76	2e-12	77.8
R130p5	@SRR447877.1531833	94.92	59	3	0	92	150	77	135	2e-17	93.7
R130p5	@SRR447878.3630669	97.62	42	1	0	109	150	1	42	2e-12	77.8
R20p3	@SRR447877.11917397	96.92	65	2	0	86	150	76	12	2e-23	113
R20p3	@SRR447878.17911705	94.59	37	2	0	114	150	1	37	1e-06	58
R20p3	@SRR447878.20253103	95.77	71	3	0	80	150	152	82	2e-24	117	Y
R24p3	@SRR447878.13465321	96	75	1	1	76	150	77	149	5e-25	119
R24p3	@SRR447878.32055765	96.15	52	0	1	99	150	152	103	4e-14	81.8	N
R24p5	@SRR447878.32055765	100	31	0	0	1	31	107	77	4e-08	61.9
R24p5	@SRR447878.3689876	96.61	59	2	0	1	59	59	1	3e-20	103
R28p3	@SRR447878.12629763	100	38	0	0	113	150	152	115	6e-12	75.8	Y
R28p3	@SRR447878.28060219	100	71	0	0	80	150	77	147	5e-32	141
R28p5	@SRR447877.1618663	100	61	0	0	1	61	61	1	7e-26	121
R35p5	@SRR447878.29462482	97.3	74	2	0	1	74	149	76	5e-29	131
R37p5	@SRR447878.4678285	89.47	57	0	1	1	57	51	1	1e-09	67.9	Y
R40p3	@SRR447878.15720920	100	63	0	0	88	150	77	139	7e-27	125	N
R48p5	@SRR447878.23673328	97.3	37	1	0	1	37	40	76	6e-09	65.9	Y
R4p3	@SRR447878.14987312	97.18	71	2	0	80	150	152	82	7e-27	125	Y
R50p5	@SRR447877.2761777	97.22	36	1	0	1	36	117	152	1e-08	63.9
R50p5	@SRR447877.3391599	98.36	61	1	0	1	61	61	1	2e-23	113	Y
R50p5	@SRR447877.7332851	100	27	0	0	1	27	50	76	1e-05	54
R55p3	@SRR447878.17283196	97.87	47	1	0	104	150	77	123	6e-15	85.7
R55p3	@SRR447878.22837620	97.06	68	2	0	83	150	76	9	5e-25	119	N
R66p3	@SRR447877.4601597	100	66	0	0	85	150	76	141	7e-29	131	N
R66p3	@SRR447878.10009315	100	54	0	0	97	150	1	54	2e-21	107
R66p3	@SRR447878.1344606	100	64	0	0	87	150	78	15	2e-27	127
R66p3	@SRR447878.14511401	100	49	0	0	102	150	1	49	2e-18	97.6
R66p5	@SRR447878.10009315	100	27	0	0	1	27	50	76	2e-05	54
R66p5	@SRR447878.14511401	100	34	0	0	1	34	45	78	1e-09	67.9
R66p5	@SRR447878.17265516	100	73	0	0	1	73	4	76	8e-33	145
R74p5	@SRR447878.29333295	94.59	74	2	1	1	72	79	152	2e-22	109
R76p5	@SRR447877.10012765	100	71	0	0	1	71	6	76	8e-32	141	Y
R76p5	@SRR447877.13697097	100	55	0	0	1	55	22	76	3e-22	109
R76p5	@SRR447878.29780806	98.68	76	1	0	1	76	151	76	1e-32	143
R76p5	@SRR447878.7810957	100	66	0	0	1	66	87	152	1e-28	131
R7p3	@SRR447877.3489863	100	63	0	0	88	150	1	63	5e-27	125	N
R7p5	@SRR447878.20857135	100	70	0	0	1	70	70	1	5e-31	139
R81p3	@SRR447878.14135443	100	48	0	0	103	150	1	48	7e-18	95.6
R81p3	@SRR447878.27195060	100	51	0	0	100	150	76	26	4e-20	101	N
R87p3	@SRR447878.11085768	100	34	0	0	117	150	1	34	1e-09	67.9
R87p3	@SRR447878.6884200	97.83	46	1	0	105	150	77	122	6e-15	85.7	N
R87p5	@SRR447877.5421885	97.3	74	2	0	1	74	150	77	7e-29	131
R87p5	@SRR447878.11085768	95.74	47	2	0	1	47	30	76	2e-12	77.8
R87p5	@SRR447878.31635522	94.12	34	2	0	1	34	34	1	4e-05	52
R95p3	@SRR447877.3121779	87.65	81	2	3	74	150	77	1	9e-10	67.9
CML103
B1r12p3	@SRR447880.12392376	96.15	52	2	0	1	52	35	86	3e-15	87.7	N
B1r12p5	@SRR447880.12392376	100	39	0	0	212	250	1	39	3e-12	77.8
B1r16p5	@SRR447880.19678949	100	38	0	0	213	250	86	123	1e-11	75.8	Y
B1r16p5	@SRR447880.2198565	100	42	0	0	209	250	87	128	4e-14	83.8
B1r16p5	@SRR447880.9099495	100	44	0	0	207	250	1	44	3e-15	87.7
B1r18p3	@SRR447879.11096566	96.49	57	2	0	1	57	141	85	2e-18	97.6	N
B1r18p3	@SRR447880.12537336	97.14	70	2	0	1	70	70	1	5e-26	123
B1r18p3	@SRR447880.17052160	97.18	71	2	0	1	71	71	1	1e-26	125
B1r18p3	@SRR447880.17945012	96.55	58	2	0	1	58	30	87	7e-19	99.6
B2r13p3	@SRR447880.4674262	100	42	0	0	1	42	42	1	4e-14	83.8	Y
B2r13p5	@SRR447880.1469667	100	72	0	0	179	250	1	72	5e-32	143
B2r13p5	@SRR447880.9579656	100	42	0	0	209	250	1	42	4e-14	83.8
B3r10p5	@SRR447879.14423718	97.53	81	2	0	170	250	168	88	1e-32	145	Y
B3r10p5	@SRR447880.8585654	100	56	0	0	195	250	172	117	2e-22	111
B4r22p3	@SRR447879.12198938	100	42	0	0	1	42	42	1	4e-14	83.8	N
B4r25p5	@SRR447880.9493352	96.88	32	1	0	219	250	86	55	1e-05	56	N
B5r12p5	@SRR447879.6615982	97.56	41	1	0	210	250	168	128	3e-11	73.8	N
B5r13p5	@SRR447879.7395625	97.44	39	1	0	212	250	85	123	5e-10	69.9	N
B5r15p3	@SRR447880.14391110	98.08	52	1	0	1	52	52	1	1e-17	95.6	N
B5r15p3	@SRR447880.14910745	97.92	48	1	0	1	48	48	1	3e-15	87.7
B5r15p3	@SRR447880.15680353	97.5	40	1	0	1	40	47	86	2e-10	71.9
B5r15p5	@SRR447880.14391110	100	39	0	0	212	250	86	48	3e-12	77.8
B5r15p5	@SRR447880.14910745	100	43	0	0	208	250	86	44	1e-14	85.7
B5r15p5	@SRR447880.15680353	100	51	0	0	200	250	1	51	2e-19	101
B6r1p3	@SRR447880.15372967	98.36	61	1	0	1	61	112	172	5e-23	113
B6r1p3	@SRR447880.2622262	98.78	82	1	0	1	82	82	1	1e-35	155	N
B7r18p3	@SRR447879.2020848	100	33	0	0	1	33	116	84	8e-09	65.9	Y
B7r18p3	@SRR447880.3862481	98.39	62	1	0	1	62	62	1	1e-23	115
B7r18p3	@SRR447880.4952911	98.41	63	1	0	1	63	63	1	3e-24	117
B7r18p5	@SRR447879.14949328	96	75	3	0	176	250	168	94	1e-26	125
R104p5	@SRR447880.9102539	96.97	33	1	0	1	33	33	1	1e-06	58	N
R105p3	@SRR447879.8088391	100	75	0	0	76	150	1	75	4e-34	149	N
R105p3	@SRR447880.15480519	97.14	35	1	0	116	150	172	138	9e-08	61.9
R105p3	@SRR447880.4320539	100	76	0	0	75	150	1	76	1e-34	151
R105p3	@SRR447880.5435824	100	71	0	0	80	150	1	71	1e-31	141
R105p5	@SRR447879.8088391	97.5	80	2	0	1	80	163	84	2e-32	143
R105p5	@SRR447879.954615	97.62	84	2	0	1	84	85	168	1e-34	151
R105p5	@SRR447880.15480519	96.43	56	2	0	1	56	142	87	6e-18	95.6
R105p5	@SRR447880.5435824	97.33	75	2	0	1	75	161	87	3e-29	133
R106p3	@SRR447879.1563461	100	49	0	0	102	150	85	133	1e-18	97.6	N
R106p3	@SRR447880.12544900	100	35	0	0	116	150	1	35	4e-10	69.9
R106p3	@SRR447880.7819513	100	34	0	0	117	150	86	119	1e-09	67.9
R106p5	@SRR447879.1563461	98.75	80	1	0	1	80	80	1	1e-34	151
R106p5	@SRR447879.1563461	100	40	0	0	1	40	129	168	3e-13	79.8
R106p5	@SRR447880.12129928	100	73	0	0	1	73	159	87	8e-33	145
R106p5	@SRR447880.12544900	100	56	0	0	1	56	31	86	1e-22	111
R106p5	@SRR447880.7819513	100	58	0	0	1	58	115	172	7e-24	115
R115p3	@SRR447880.13515836	100	76	0	0	1	76	97	172	1e-34	151	N
R118p3	@SRR447879.12390289	97.14	35	1	0	1	35	36	2	7e-08	61.9	N
R118p3	@SRR447880.18755544	95.56	45	2	0	1	45	130	86	2e-11	73.8
R118p5	@SRR447879.15144939	93.88	49	3	0	102	150	85	133	2e-11	73.8
R118p5	@SRR447880.18755544	95.74	47	2	0	104	150	172	126	1e-12	77.8
R123p3	@SRR447880.5603046	95.35	43	2	0	1	43	130	172	4e-10	69.9	Y
R130p5	@SRR447880.12226083	96.61	59	2	0	92	150	1	59	1e-19	101
R130p5	@SRR447880.2127319	98.65	74	1	0	77	150	172	99	5e-31	139	N
R130p5	@SRR447880.8374943	98.51	67	1	0	84	150	1	67	7e-27	125
R144p3	@SRR447880.13469119	100	41	0	0	1	41	132	172	9e-14	81.8	N
R144p5	@SRR447880.13469119	100	50	0	0	101	150	87	136	4e-19	99.6
R147p3	@SRR447879.2336919	98.68	76	1	0	1	76	77	2	2e-32	143	Y
R20p3	@SRR447880.2291772	100	74	0	0	77	150	87	160	2e-33	147	N
R20p5	@SRR447880.1456293	98.73	79	1	0	1	79	8	86	5e-34	149
R24p3	@SRR447880.13568360	96.15	52	0	1	99	150	87	136	9e-14	81.8	Y
R24p5	@SRR447880.11574274	98.31	59	1	0	1	59	145	87	4e-22	109
R28p3	@SRR447880.3413287	100	75	0	0	76	150	87	161	5e-34	149	N
R28p5	@SRR447879.13307947	98.53	68	1	0	1	68	101	168	1e-27	127
R28p5	@SRR447879.8434455	100	82	0	0	1	82	2	83	3e-38	163
R29p3	@SRR447879.5924467	100	71	0	0	80	150	84	14	1e-31	141	Y
R29p5	@SRR447879.15727677	95.29	85	1	1	1	85	164	83	2e-29	133
R29p5	@SRR447879.16139316	95.52	67	0	1	1	67	64	1	5e-21	105
R29p5	@SRR447879.16296207	94.37	71	1	1	1	71	68	1	5e-21	105
R29p5	@SRR447880.6089927	97.44	39	1	0	1	39	125	87	4e-10	69.9
R35p5	@SRR447879.6284986	98.39	62	1	0	1	62	23	84	6e-24	115	N
R35p5	@SRR447879.8194159	93.75	80	5	0	1	80	89	168	4e-25	119
R35p5	@SRR447880.16804963	100	81	0	0	1	81	167	87	1e-37	161
R35p5	@SRR447880.3618001	100	81	0	0	1	81	81	1	1e-37	161
R46p3	@SRR447880.12585991	94.37	71	3	1	80	150	1	70	1e-19	101	N
R4p3	@SRR447880.11213911	98.67	75	1	0	76	150	86	160	1e-31	141
R4p3	@SRR447880.5700645	98.73	79	1	0	72	150	86	8	5e-34	149	Y
R4p5	@SRR447879.2059296	97.78	45	1	0	1	45	45	1	8e-14	81.8
R50p3	@SRR447880.13986460	100	56	0	0	95	150	86	31	1e-22	111
R50p3	@SRR447880.18729731	100	58	0	0	93	150	86	29	7e-24	115	N
R50p5	@SRR447880.13986460	100	35	0	0	1	35	35	1	4e-10	69.9
R50p5	@SRR447880.18729731	100	33	0	0	1	33	33	1	6e-09	65.9
R50p5	@SRR447880.2405102	100	72	0	0	1	72	72	1	3e-32	143
[truncated: 18,867 more rows]

## Sheet: Sheet3
REsites ( NAM VS B73 )
R104	HP301	N	0	@SRR447799.10725098	chromosome:AGPv2:4:1:241473504:1	92.59	54	4	0	1	54	171771874	171771821	1e-12	75.8	gb|AC187211.4|:5281-5510	@SRR447799.10725098	100	22	0	0	209	230	152	131	0.035	44.1	54	T
	KI3		2	@SRR447878.5014658	chromosome:AGPv2:4:1:241473504:1	96.3	54	2	0	1	54	171771874	171771821	2e-17	91.7	gb|AC187211.4|:5281-5510	@SRR447878.5014658	100	20	0	0	211	230	1	20	0.54	40.1	56
	HP301		0	@SRR447800.6456354	chromosome:AGPv2:4:1:241473504:1	97.14	35	1	0	1	35	171771874	171771840	8e-09	61.9	123;gb|AC187211.4|:5281-5510	@SRR447800.6456354	95.92	49	2	0	182	230	168	120	1e-13	81.8	35
R105	NC358	N	0	@SRR447798.7541717	chromosome:AGPv2:1:1:301354135:1	100	60	0	0	1	60	115183861	115183920	1e-25	119	gb|AC187211.4|:5281-5510	@SRR447798.7541717	100	26	0	0	205	230	1	26	0.0001	52	60	T
	TZI8		0	@SRR447906.7360473	chromosome:AGPv2:1:1:301354135:1	100	50	0	0	1	50	115183861	115183910	7e-20	99.6	gb|AC187211.4|:5281-5510	@SRR447906.7360473	100	26	0	0	205	230	1	26	8e-05	52	50
	CML322		0	@SRR448021.7483652	chromosome:AGPv2:1:1:301354135:1	100	40	0	0	1	40	115183861	115183900	4e-14	79.8	gb|AC187211.4|:5281-5510	@SRR448021.7483652	93.18	44	3	0	187	230	1	44	3e-08	63.9	40
	IL14H		0	@SRR447998.10992614	chromosome:AGPv2:1:1:301354135:1	100	22	0	0	1	22	115183861	115183882	0.0005	44.1	gb|AC187211.4|:5281-5510	@SRR447998.10992614	93.55	62	4	0	169	230	1	62	1e-16	91.7	22
R106	NC358	N	0	@SRR447797.9658613	chromosome:AGPv2:1:1:301354135:1	98.33	60	1	0	1	60	3134543	3134484	2e-23	111	91.7;gb|AC187211.4|:5281-5510	@SRR447797.9658613	100	26	0	0	205	230	172	147	8e-05	52	60	T
R115	NC350	N	0	@SRR448002.6186663	chromosome:AGPv2:1:1:301354135:1	97.3	37	1	0	1	37	226921558	226921522	6e-10	65.9	gb|AC187211.4	@SRR448002.6186663	89.8	49	5	0	182	230	1	49	1e-06	58	37	T
	MO18W		0	@SRR447812.680490	chromosome:AGPv2:1:1:301354135:1	100	22	0	0	1	22	226921558	226921537	0.0005	44.1	gb|AC187211.4	@SRR447812.680490	90.74	54	5	0	177	230	1	54	2e-09	67.9	22
R118	IL14H	N	0	@SRR447999.18193151	chromosome:AGPv2:7:1:176764762:1	100	37	0	0	1	37	157359908	157359944	2e-12	73.8	gb|AC187211.4	@SRR447999.18193151	87.18	39	5	0	192	230	1	39	2.1	38.2	37	T
R123	M37W	N	2	@SRR447923.1680572	chromosome:AGPv2:5:1:217872852:1	100	18	0	0	1	18	13183075	13183092	0.11	36.2	123;gb|AC187211.4	@SRR447923.1680572	95.45	66	3	0	165	230	172	107	7e-22	107	20	T
R130	TZI8	N	0	@SRR447906.4921698	chromosome:AGPv2:4:1:241473504:1	100	44	0	0	1	44	123666706	123666749	2e-16	87.7	111;gb|AC187211.4	@SRR447906.4921698	90.62	32	3	0	199	230	152	121	0.3	40.1	44	T
R144	KY21	N	0	@SRR447766.2009223	chromosome:AGPv2:3:1:232140174:1	97.67	43	1	0	1	43	22345662	22345704	2e-13	77.8	101;gb|AC187211.4	@SRR447766.2009223	90.7	43	4	0	188	230	172	130	3e-05	54	43	T
	P39	N	0	@SRR447926.13287647	chromosome:AGPv2:3:1:232140174:1	100	18	0	0	1	18	22345662	22345679	0.053	36.2	gb|AC187211.4	@SRR447926.13287647	90.91	66	6	0	165	230	84	19	1e-14	83.8	18
R147	NC358	N	0	@SRR447798.11865726	chromosome:AGPv2:1:1:301354135:1	100	24	0	0	1	24	70039123	70039100	5e-05	48.1	gb|AC187211.4	@SRR447798.11865726	88.71	62	7	0	169	230	1	62	2e-09	67.9	24	T
R20	NC350	N	0	@SRR448003.5235458	chromosome:AGPv2:4:1:241473504:1	100	45	0	0	1	45	223827688	223827732	6e-17	89.7	117;gb|AC187211.4|:5281-5510	@SRR448003.5235458	100	41	0	0	190	230	172	132	1e-13	81.8	45	T
	KI11	N	-1	@SRR447893.224314	chromosome:AGPv2:4:1:241473504:1	98.15	54	0	1	1	53	223827688	223827741	2e-17	91.7	gb|AC187211.4|:5281-5510	@SRR447893.224314	100	23	0	0	208	230	76	54	0.003	46.1	53
	OH43	N	0	@SRR447838.8474480	chromosome:AGPv2:4:1:241473504:1	92	25	2	0	1	25	223827688	223827712	0.84	34.2	103;gb|AC187211.4|:5281-5510	@SRR447838.8474480	96.08	51	2	0	180	230	152	102	9e-15	85.7	25
	OH43	N	0	@SRR447832.14198878	chromosome:AGPv2:4:1:241473504:1	100	47	0	0	1	47	223827688	223827734	4e-18	93.7	gb|AC187211.4|:5281-5510	@SRR447832.14198878	100	29	0	0	202	230	1	29	2e-06	58	47
	KI11	N	-1	@SRR447891.3391404	chromosome:AGPv2:4:1:241473504:1	100	44	0	0	1	44	223827688	223827723	1e-11	71.9	93.7;gb|AC187211.4|:5281-5510	@SRR447891.3391404	100	33	0	0	198	230	152	120	7e-09	65.9	43
	OH43	N	0	@SRR447843.8679426	chromosome:AGPv2:4:1:241473504:1	100	18	0	0	1	18	223827688	223827705	0.053	36.2	gb|AC187211.4|:5281-5510	@SRR447843.8679426	100	58	0	0	173	230	1	58	6e-24	115	18
	OH43	N	0	@SRR447842.3481816	chromosome:AGPv2:4:1:241473504:1	100	55	0	0	1	55	223827688	223827742	8e-23	109	gb|AC187211.4|:5281-5510	@SRR447842.3481816	100	21	0	0	210	230	1	21	0.11	42.1	55
	NC358	N	3	@SRR447798.7900291	chromosome:AGPv2:4:1:241473504:1	98.39	62	1	0	1	62	223827688	223827749	2e-24	115	gb|AC187211.4|:5281-5510	@SRR447798.7900291	100	21	0	0	210	230	172	152	0.1	42.1	65
R24	NC350	N	0	@SRR448002.11041741	chromosome:AGPv2:8:1:175793759:1	98.41	63	1	0	1	63	117454504	117454566	4e-25	117	gb|AC187211.4|:5281-5510	@SRR448002.11041741	100	23	0	0	208	230	172	150	0.005	46.1	63	T
	CML103	N	0	@SRR447880.11574274	chromosome:AGPv2:8:1:175793759:1	98.31	59	1	0	1	59	117454504	117454562	9e-23	109	133;gb|AC187211.4|:5281-5510	@SRR447880.11574274	100	27	0	0	204	230	172	146	3e-05	54	59
	NC350	N	0	@SRR448003.4024462	chromosome:AGPv2:8:1:175793759:1	100	22	0	0	1	22	117454504	117454525	0.0005	44.1	gb|AC187211.4|:5281-5510	@SRR448003.4024462	92.19	64	5	0	167	230	1	64	2e-15	87.7	22
R28	CML52	N	0	@SRR447980.11088002	chromosome:AGPv2:4:1:241473504:1	94.29	35	2	0	1	35	5843237	5843271	2e-06	54	gb|AC187211.4|:5281-5510	@SRR447980.11088002	89.8	49	5	0	182	230	1	49	2e-06	58	35	T
R29	OH7B	N	1	@SRR447966.7037103	chromosome:AGPv2:10:1:150189435:1	97.37	38	1	0	1	38	127256542	127256505	2e-10	67.9	gb|AC187211.4|:5281-5510	@SRR447966.7037103	91.86	86	6	1	146	230	1	86	3e-21	107	39	T
	OH7B	N	0	@SRR447965.1787894	chromosome:AGPv2:10:1:150189435:1	100	30	0	0	1	30	127256542	127256513	2e-08	60	gb|AC187211.4|:5281-5510	@SRR447965.1787894	88.89	54	6	0	177	230	1	54	5e-07	60	30
	TX303	N	0	@SRR447816.16566809	chromosome:AGPv2:10:1:150189435:1	100	25	0	0	1	25	127256542	127256518	1e-05	50.1	gb|AC187211.4|:5281-5510	@SRR447816.16566809	91.53	59	5	0	172	230	1	59	2e-12	77.8	25
R35	B97	N	0	@SRR447959.3741531	chromosome:AGPv2:2:1:237068873:1	94.55	55	3	0	1	55	104298170	104298224	3e-16	87.7	gb|AC187211.4|:5281-5510	@SRR447959.3741531	96.55	29	1	0	202	230	1	29	0.0005	50.1	55	T
	KI3	N	0	@SRR447878.29462482	chromosome:AGPv2:2:1:237068873:1	100	19	0	0	1	19	104298170	104298188	0.02	38.2	gb|AC187211.4|:5281-5510	@SRR447878.29462482	100	57	0	0	174	230	1	57	2e-23	113	19
	CML228	N	1	@SRR448006.11269747	chromosome:AGPv2:2:1:237068873:1	100	21	0	0	1	21	104298170	104298190	0.002	42.1	gb|AC187211.4|:5281-5510	@SRR448006.11269747	100	62	0	0	169	230	1	62	4e-26	123	22
R37	B97	N	-6	@SRR447958.948311	chromosome:AGPv2:9:1:156750706:1	90.16	61	0	1	1	55	24597081	24597141	1e-12	75.8	gb|AC187211.4|:5281-5510	@SRR447958.948311	96.77	31	1	0	200	230	172	142	3e-05	54	55	T
R3	CML322	N	0	@SRR448020.574347	chromosome:AGPv2:4:1:241473504:1	98.33	60	1	0	1	60	195553085	195553144	2e-23	111	gb|AC187211.4|:5281-5510	@SRR448020.574347	100	26	0	0	205	230	1	26	0.0001	52	60	T
	CML322	N	0	@SRR448020.17966672	chromosome:AGPv2:4:1:241473504:1	97.73	44	1	0	1	44	195553085	195553128	5e-14	79.8	gb|AC187211.4|:5281-5510	@SRR448020.17966672	100	42	0	0	189	230	172	131	4e-14	83.8	44
	CML322	N	0	@SRR448021.4311534	chromosome:AGPv2:4:1:241473504:1	98.21	56	1	0	1	56	195553085	195553140	5e-21	103	gb|AC187211.4|:5281-5510	@SRR448021.4311534	96.43	28	1	0	203	230	168	141	0.002	48.1	56
	HP301	N	0	@SRR447799.17457956	chromosome:AGPv2:4:1:241473504:1	97.92	48	1	0	1	48	195553085	195553132	2e-16	87.7	gb|AC187211.4|:5281-5510	@SRR447799.17457956	100	28	0	0	203	230	1	28	9e-06	56	48
	TX303	N	0	@SRR447817.3652727	chromosome:AGPv2:4:1:241473504:1	94.74	38	2	0	1	38	195553085	195553122	4e-08	60	gb|AC187211.4|:5281-5510	@SRR447817.3652727	96.55	87	3	0	144	230	1	87	1e-33	149	38
R40	B97	N	0	@SRR447957.2385224	chromosome:AGPv2:1:1:301354135:1	96.67	90	3	0	1	90	86842811	86842722	3e-36	155	gb|AC187211.4|:5281-5510	@SRR447957.2385224	94.29	35	2	0	196	230	1	35	4e-05	54	90	T
	B97	N	0	@SRR447959.4544692	chromosome:AGPv2:1:1:301354135:1	96.3	27	1	0	1	27	86842811	86842785	0.0003	46.1	gb|AC187211.4|:5281-5510	@SRR447959.4544692	94.74	57	3	0	174	230	168	112	6e-16	89.7	27
	NC350	N	0	@SRR448003.2107723	chromosome:AGPv2:1:1:301354135:1	94.59	37	2	0	1	37	86842811	86842775	1e-07	58	gb|AC187211.4|:5281-5510	@SRR448003.2107723	93.88	49	3	0	182	230	172	124	3e-11	73.8	37
	CML247	N	0	@SRR447987.14172686	chromosome:AGPv2:1:1:301354135:1	95.45	66	3	0	1	66	86842811	86842746	4e-22	107	gb|AC187211.4|:5281-5510	@SRR447987.14172686	100	20	0	0	211	230	172	153	0.49	40.1	66
	B97	N	3	@SRR447958.15317195	chromosome:AGPv2:1:1:301354135:1	96.67	30	1	0	1	30	86842811	86842782	7e-06	52	gb|AC187211.4|:5281-5510	@SRR447958.15317195	94.34	53	3	0	178	230	1	53	1e-13	81.8	33
R46	CML277	N	0	@SRR447947.4424708	chromosome:AGPv2:6:1:169174353:1	98.15	54	1	0	1	54	137409385	137409438	8e-20	99.6	gb|AC187211.4|:5281-5510	@SRR447947.4424708	96.88	32	1	0	199	230	172	141	8e-06	56	54	T
	TZI8	N	0	@SRR447908.11532421	chromosome:AGPv2:6:1:169174353:1	93.1	29	2	0	1	29	137409385	137409413	0.005	42.1	gb|AC187211.4|:5281-5510	@SRR447908.11532421	100	47	0	0	184	230	1	47	1e-17	93.7	29
	OH43	N	0	@SRR447836.7357454	chromosome:AGPv2:6:1:169174353:1	97.06	34	1	0	1	34	137409385	137409418	3e-08	60	gb|AC187211.4|:5281-5510	@SRR447836.7357454	100	42	0	0	189	230	1	42	2e-14	83.8	34
	OH43	N	0	@SRR447832.8346003	chromosome:AGPv2:6:1:169174353:1	96.77	31	1	0	1	31	137409385	137409415	1e-06	54	gb|AC187211.4|:5281-5510	@SRR447832.8346003	100	45	0	0	186	230	152	108	5e-16	89.7	31
	TZI8	N	0	@SRR447907.6142083	chromosome:AGPv2:6:1:169174353:1	97.56	44	1	0	1	44	137409385	137409425	3e-12	73.8	gb|AC187211.4|:5281-5510	@SRR447907.6142083	100	32	0	0	199	230	1	32	2e-08	63.9	44
	M162W	N	0	@SRR447853.2038685	chromosome:AGPv2:6:1:169174353:1	97.37	38	1	0	1	38	137409385	137409422	2e-10	67.9	95.6;gb|AC187211.4|:5281-5510	@SRR447853.2038685	100	38	0	0	193	230	152	115	7e-12	75.8	38
	OH43	N	3	@SRR447845.2138820	chromosome:AGPv2:6:1:169174353:1	98	50	1	0	1	50	137409385	137409434	2e-17	91.7	gb|AC187211.4|:5281-5510	@SRR447845.2138820	100	23	0	0	208	230	1	23	0.003	46.1	53
	CML322	N	0	@SRR448020.14117655	chromosome:AGPv2:6:1:169174353:1	97.37	38	1	0	1	38	137409385	137409422	2e-10	67.9	gb|AC187211.4|:5281-5510	@SRR448020.14117655	97.92	48	1	0	183	230	172	125	2e-15	87.7	38
	M37W	N	5	@SRR447924.12539600	chromosome:AGPv2:6:1:169174353:1	98.18	55	1	0	1	55	137409385	137409439	2e-20	101	gb|AC187211.4|:5281-5510	@SRR447924.12539600	100	26	0	0	205	230	1	26	0.0001	52	60
R48	CML277	N	2	@SRR447947.2534095	chromosome:AGPv2:7:1:176764762:1	96.92	65	2	0	3	67	10778165	10778229	7e-24	113	gb|AC187211.4|:5281-5510	@SRR447947.2534095	100	19	0	0	212	230	172	154	1.9	38.2	67	T
R4	CML322	N	0	@SRR448020.4046981	chromosome:AGPv2:10:1:150189435:1	98.31	59	1	0	1	59	110588137	110588079	9e-23	109	gb|AC187211.4|:5281-5510	@SRR448020.4046981	96.3	27	1	0	204	230	1	27	0.008	46.1	59	T
	OH43	N	0	@SRR447839.271992	chromosome:AGPv2:10:1:150189435:1	96.43	28	1	0	1	28	110588137	110588110	8e-05	48.1	81.8;gb|AC187211.4|:5281-5510	@SRR447839.271992	95.83	48	2	0	183	230	152	105	5e-13	79.8	28
	OH43	N	0	@SRR447835.11946830	chromosome:AGPv2:10:1:150189435:1	97.92	48	1	0	1	48	110588137	110588090	2e-16	87.7	gb|AC187211.4|:5281-5510	@SRR447835.11946830	96.43	28	1	0	203	230	152	125	0.002	48.1	48
	OH43	N	0	@SRR447842.2044090	chromosome:AGPv2:10:1:150189435:1	96.88	32	1	0	1	32	110588137	110588106	4e-07	56	gb|AC187211.4|:5281-5510	@SRR447842.2044090	93.18	44	3	0	187	230	152	109	8e-09	65.9	32
	CML52	N	0	@SRR447981.23563245	chromosome:AGPv2:10:1:150189435:1	98.11	53	1	0	1	53	110588137	110588085	3e-19	97.6	gb|AC187211.4|:5281-5510	@SRR447981.23563245	95.65	23	1	0	208	230	1	23	2.1	38.2	53
	CML52	N	0	@SRR447980.18218660	chromosome:AGPv2:10:1:150189435:1	98.36	61	1	0	1	61	110588137	110588077	6e-24	113	gb|AC187211.4|:5281-5510	@SRR447980.18218660	95.65	23	1	0	208	230	1	23	1.9	38.2	61
	MO18W	N	0	@SRR447811.7856956	chromosome:AGPv2:10:1:150189435:1	97.83	46	1	0	1	46	110588137	110588092	4e-15	83.8	gb|AC187211.4|:5281-5510	@SRR447811.7856956	95	40	2	0	191	230	1	40	3e-08	63.9	46
R50	CML277	N	0	@SRR447947.10184710	chromosome:AGPv2:3:1:232140174:1	98.04	51	1	0	1	51	147328179	147328229	4e-18	93.7	gb|AC187211.4|:5281-5510	@SRR447947.10184710	88.57	35	4	0	196	230	172	138	1.9	38.2	51	T
	KI3	N	0	@SRR447877.7332851	chromosome:AGPv2:3:1:232140174:1	100	27	0	0	1	27	147328179	147328205	1e-06	54	gb|AC187211.4|:5281-5510	@SRR447877.7332851	89.8	49	5	0	182	230	1	49	1e-06	58	27
	MS71	N	0	@SRR447888.4071875	chromosome:AGPv2:3:1:232140174:1	100	24	0	0	1	24	147328179	147328202	5e-05	48.1	gb|AC187211.4|:5281-5510	@SRR447888.4071875	88.46	52	6	0	179	230	1	52	9e-06	56	24
	CML277	N	3	@SRR447946.3662527	chromosome:AGPv2:3:1:232140174:1	100	21	0	0	1	21	147328179	147328199	0.003	42.1	gb|AC187211.4|:5281-5510	@SRR447946.3662527	90	60	6	0	171	230	1	60	1e-10	71.9	24
R55	M37W	N	0	@SRR447923.2972495	chromosome:AGPv2:1:1:301354135:1	98.31	63	1	0	1	63	233545834	233545776	1e-22	109	gb|AC187211.4|:5281-5510	@SRR447923.2972495	95.65	23	1	0	208	230	172	150	0.53	38.2	63	T
R60	TZI8	N	S	@SRR447908.2023901	chromosome:AGPv2:3:1:232140174:1	100	56	0	0	1	56	96683905	96683850	2e-23	111	gb|AC187211.4|:5281-5510	@SRR447908.2023901	100	20	0	0	211	230	76	57	0.12	40.1	56	T
	NC350	N	2	@SRR448002.61170	chromosome:AGPv2:3:1:232140174:1	100	24	0	0	3	26	96683903	96683880	6e-05	48.1	gb|AC187211.4|:5281-5510	@SRR448002.61170	93.33	60	4	0	171	230	1	60	2e-15	87.7	26
R66	MS71	N	0	@SRR447888.2047856	chromosome:AGPv2:4:1:241473504:1	100	26	0	0	1	26	179608068	179608093	4e-06	52	107;gb|AC187211.4|:5281-5510	@SRR447888.2047856	92	50	4	0	181	230	152	103	2e-09	67.9	26	T
R74	KI3	N	2	@SRR447878.2140590	chromosome:AGPv2:1:1:301354135:1	97.3	51	1	0	1	51	180467442	180467478	1e-09	65.9	gb|AC187211.4|:5281-5510	@SRR447878.2140590	100	23	0	0	208	230	1	23	0.009	46.1	53	T
	CML333	N	0	@SRR448007.3868993	chromosome:AGPv2:1:1:301354135:1	97.3	37	1	0	1	37	180467442	180467478	6e-10	65.9	gb|AC187211.4|:5281-5510	@SRR448007.3868993	97.87	47	1	0	184	230	1	47	9e-15	85.7	37
	CML322	N	8	@SRR448020.8889209	chromosome:AGPv2:1:1:301354135:1	97.3	37	1	0	1	37	180467442	180467478	8e-10	65.9	117;gb|AC187211.4|:5281-5510	@SRR448020.8889209	100	41	0	0	190	230	172	132	1e-13	81.8	45
R76	KI3	N	0	@SRR447877.13697097	chromosome:AGPv2:5:1:217872852:1	100	55	0	0	1	55	200682267	200682321	8e-23	109	gb|AC187211.4|:5281-5510	@SRR447877.13697097	100	21	0	0	210	230	1	21	0.083	42.1	55	T
R78	KI3	N	3	@SRR447877.10199904	chromosome:AGPv2:7:1:176764762:1	97.87	47	1	0	1	47	88125368	88125414	1e-15	85.7	gb|AC187211.4|:5281-5510	@SRR447877.10199904	100	26	0	0	205	230	1	26	9e-05	52	50	T
	IL14H	N	1	@SRR447999.30541862	chromosome:AGPv2:7:1:176764762:1	97.87	47	1	0	1	47	88125368	88125414	1e-15	85.7	99.6;gb|AC187211.4|:5281-5510	@SRR447999.30541862	100	28	0	0	203	230	152	125	5e-06	56	48
	MS71	N	0	@SRR447888.17110348	chromosome:AGPv2:7:1:176764762:1	100	22	0	0	1	22	88125368	88125389	0.0005	44.1	gb|AC187211.4|:5281-5510	@SRR447888.17110348	92.59	54	4	0	177	230	1	54	1e-11	75.8	22
	TX303	N	10	@SRR447817.1257214	chromosome:AGPv2:7:1:176764762:1	97.01	67	2	0	1	67	88125368	88125434	5e-25	117	186;gb|AC187211.4|:5281-5510	@SRR447817.1257214	93.75	48	3	0	183	230	250	203	2e-10	71.9	77
R79	M162W	N	0	@SRR447853.3598054	chromosome:AGPv2:6:1:169174353:1	100	50	0	0	1	50	156829986	156830027	4e-15	83.8	gb|AC187211.4|:5281-5510	@SRR447853.3598054	100	26	0	0	205	230	1	26	0.0001	52	50	T
	OH43	N	0	@SRR447837.7172474	chromosome:AGPv2:6:1:169174353:1	100	25	0	0	1	25	156829986	156830010	1e-05	50.1	gb|AC187211.4|:5281-5510	@SRR447837.7172474	92.16	51	4	0	180	230	1	51	5e-10	69.9	25
	OH43	N	2	@SRR447833.8287058	chromosome:AGPv2:6:1:169174353:1	100	46	0	0	1	46	156829986	156830027	4e-15	83.8	111;gb|AC187211.4|:5281-5510	@SRR447833.8287058	96.43	28	1	0	203	230	152	125	0.001	48.1	48
	OH43	N	0	@SRR447846.17239114	chromosome:AGPv2:6:1:169174353:1	100	50	0	0	1	50	156829986	156830027	4e-15	83.8	gb|AC187211.4|:5281-5510	@SRR447846.17239114	96.15	26	1	0	205	230	1	26	0.029	44.1	50
	CML103	N	4	@SRR447879.8625500	chromosome:AGPv2:6:1:169174353:1	96.43	56	2	0	1	56	156829986	156830041	1e-18	95.6	gb|AC187211.4|:5281-5510	@SRR447879.8625500	100	24	0	0	207	230	1	24	0.002	48.1	60
	KY21	N	0	@SRR447766.967368	chromosome:AGPv2:6:1:169174353:1	96.23	53	2	0	1	53	156829986	156830038	7e-17	89.7	111;gb|AC187211.4|:5281-5510	@SRR447766.967368	96.97	33	1	0	198	230	172	140	2e-06	58	53
R7	CML333	N	15	@SRR448008.25473599	chromosome:AGPv2:5:1:217872852:1	94.87	39	2	0	1	39	24975627	24975665	2e-08	61.9	111;gb|AC187211.4|:5281-5510	@SRR448008.25473599	100	22	0	0	209	230	152	131	0.012	44.1	54	T
	IL14H	N	0	@SRR447999.18468942	chromosome:AGPv2:5:1:217872852:1	95.24	21	1	0	1	21	24975627	24975647	0.42	34.2	gb|AC187211.4|:5281-5510	@SRR447999.18468942	89.09	55	6	0	176	230	1	55	1e-07	61.9	21
	IL14H	N	15	@SRR447999.31283486	chromosome:AGPv2:5:1:217872852:1	94.87	39	2	0	1	39	24975627	24975665	2e-08	61.9	gb|AC187211.4|:5281-5510	@SRR447999.31283486	100	22	0	0	209	230	1	22	0.018	44.1	54
	TX303	N	16	@SRR447818.5287147	chromosome:AGPv2:5:1:217872852:1	92.31	39	3	0	1	39	24975627	24975665	4e-06	54	gb|AC187211.4|:5281-5510	@SRR447818.5287147	96.55	29	1	0	202	230	1	29	0.0005	50.1	55
R81	OH43	N	-2	@SRR447841.5751651	chromosome:AGPv2:4:1:241473504:1	97.83	55	1	0	1	55	11575642	11575687	4e-15	83.8	gb|AC187211.4|:5281-5510	@SRR447841.5751651	100	23	0	0	208	230	1	23	0.004	46.1	53	T
	OH43	N	-2	@SRR447835.5551927	chromosome:AGPv2:4:1:241473504:1	94.74	57	1	1	1	55	11575642	11575698	5e-15	83.8	gb|AC187211.4|:5281-5510	@SRR447835.5551927	100	21	0	0	210	230	1	21	0.11	42.1	55
	P39	N	-2	@SRR447929.14574773	chromosome:AGPv2:4:1:241473504:1	95.31	64	1	1	1	62	11575642	11575705	4e-19	97.6	gb|AC187211.4|:5281-5510	@SRR447929.14574773	95.45	22	1	0	209	230	1	22	7.2	36.2	62
	NC350	N	0	@SRR448002.6912588	chromosome:AGPv2:4:1:241473504:1	97.78	45	1	0	1	45	11575642	11575686	1e-14	81.8	gb|AC187211.4|:5281-5510	@SRR448002.6912588	92.68	41	3	0	190	230	1	41	1e-06	58	45
R87	CML69	N	0	@SRR447820.7284573	chromosome:AGPv2:1:1:301354135:1	98.21	56	1	0	1	56	7427938	7427883	5e-21	103	gb|AC187211.4|:5281-5510	@SRR447820.7284573	100	20	0	0	211	230	1	20	0.54	40.1	56	T
	KI11	N	0	@SRR447892.1744036	chromosome:AGPv2:1:1:301354135:1	98.25	57	1	0	1	57	7427938	7427882	1e-21	105	93.7;gb|AC187211.4|:5281-5510	@SRR447892.1744036	100	19	0	0	212	230	152	134	0.97	38.2	57
	CML69	N	0	@SRR447820.25944606	chromosome:AGPv2:1:1:301354135:1	98.15	54	1	0	1	54	7427938	7427885	8e-20	99.6	81.8;gb|AC187211.4|:5281-5510	@SRR447820.25944606	100	22	0	0	209	230	152	131	0.026	44.1	54
	CML52	N	0	@SRR447981.4452990	chromosome:AGPv2:1:1:301354135:1	98.11	53	1	0	1	53	7427938	7427886	3e-19	97.6	gb|AC187211.4|:5281-5510	@SRR447981.4452990	100	23	0	0	208	230	1	23	0.009	46.1	53
	CML322	N	0	@SRR448021.6620515	chromosome:AGPv2:1:1:301354135:1	96	25	1	0	1	25	7427938	7427914	0.003	42.1	gb|AC187211.4|:5281-5510	@SRR448021.6620515	93.22	59	4	0	172	230	168	110	8e-15	85.7;gb|	25
	CML69	N	0	@SRR447819.14191487	chromosome:AGPv2:1:1:301354135:1	94.74	19	1	0	1	19	7427938	7427920	4.9	30.2	gb|AC187211.4|:5281-5510	@SRR447819.14191487	93.85	65	4	0	166	230	1	65	2e-18	97.6	19
	CML103	N	0	@SRR447880.1674883	chromosome:AGPv2:1:1:301354135:1	95.52	67	3	0	1	67	7427938	7427872	1e-22	109	gb|AC187211.4|:5281-5510	@SRR447880.1674883	100	19	0	0	212	230	1	19	2.1	38.2	67
	KY21	N	0	@SRR447766.6682997	chromosome:AGPv2:1:1:301354135:1	96.15	26	1	0	1	26	7427938	7427913	0.001	44.1	103;gb|AC187211.4|:5281-5510	@SRR447766.6682997	93.33	60	4	0	171	230	172	113	2e-15	87.7	26
	M37W	N	0	@SRR447924.157397	chromosome:AGPv2:1:1:301354135:1	96.88	32	1	0	1	32	7427938	7427907	4e-07	56	103;gb|AC187211.4|:5281-5510	@SRR447924.157397	92.59	54	4	0	177	230	172	119	7e-12	75.8	32
R95	TX303	N	1	@SRR447817.13112476	chromosome:AGPv2:3:1:232140174:1	93.18	88	6	0	1	88	4836496	4836583	7e-28	127	gb|AC187211.4|:5281-5510	@SRR447817.13112476	91.67	36	3	0	195	230	1	36	0.003	48.1	89	T
R97	MO18W	N	0	@SRR447812.9594449	chromosome:AGPv2:4:1:241473504:1	100	32	0	0	1	32	96694887	96694918	2e-09	63.9	gb|AC187211.4|:5281-5510	@SRR447812.9594449	93.18	44	3	0	187	230	1	44	3e-08	63.9	32	T
	OH43	N	0	@SRR447834.7719354	chromosome:AGPv2:4:1:241473504:1	100	31	0	0	1	31	96694887	96694917	6e-09	61.9	gb|AC187211.4|:5281-5510	@SRR447834.7719354	93.33	45	3	0	186	230	76	32	3e-09	65.9	31
	OH43	N	0	@SRR447840.8512161	chromosome:AGPv2:4:1:241473504:1	100	17	0	0	1	17	96694887	96694903	0.21	34.2	gb|AC187211.4|:5281-5510	@SRR447840.8512161	93.22	59	4	0	172	230	1	59	6e-15	85.7	17
	CML69	N	0	@SRR447819.6451084	chromosome:AGPv2:4:1:241473504:1	100	16	0	0	1	16	96694887	96694902	0.83	32.2	gb|AC187211.4|:5281-5510	@SRR447819.6451084	94.12	68	4	0	163	230	1	68	4e-20	103	16
TE sites ( From B73 )
				B1r12	chromosome:AGPv2:1:1:301354135:1							78704872	78704642
				B1r16	chromosome:AGPv2:1:1:301354135:1							154504124	154503593
				B1r18	chromosome:AGPv2:1:1:301354135:1							172905749	172904906
				B1r28	chromosome:AGPv2:1:1:301354135:1							300930114	300930787
				B2r13	chromosome:AGPv2:2:1:237068873:1							152346913	152346444
				B2r21	chromosome:AGPv2:2:1:237068873:1							232270191	232271993
				B3r10	chromosome:AGPv2:3:1:232140174:1							156940547	156943211
				B3r9	chromosome:AGPv2:2:1:237068873:1							84692268	84691716
				B4r16	chromosome:AGPv2:4:1:241473504:1							167296469	167295938
				B4r22	chromosome:AGPv2:4:1:241473504:1							211625585	211626083
				B4r25	chromosome:AGPv2:4:1:241473504:1							238006652	238007486
				B5r12	chromosome:AGPv2:5:1:217872852:1							139515524	139515100
				B5r13	chromosome:AGPv2:5:1:217872852:1							139627488	139626953
				B5r15	chromosome:AGPv2:5:1:217872852:1							156133708	156133479
				B6r1	chromosome:AGPv2:6:1:169174353:1							31469440	31468907
				B7r18	chromosome:AGPv2:7:1:176764762:1							151617515	151616992
				B10r14	chromosome:AGPv2:10:1:150189435:1							78363999	78364534
						统计数字如下： 不含有转座子位点个数(0): 1526 含有转座子位点的个数(1): 618 未测到位点的个数(?) ： 506 Total : 2650
